# Supplementary material for: Life-History Parameters of Phyllotreta striolata (F.) (Coleoptera: Chrysomelidae) Acquired by a Laboratory-Rearing Method
Source: Insects. 2025 Mar 3;16(3):260. doi: 10.3390/insects16030260 (PMC11942738; doi:10.3390/insects16030260)
Supplement: Supplementary file 1 [file insects-16-00260-s001.zip]

Archive with 20 entries (18 files):
- Figure S1-The schematic diagram of the rearing device for Phyllotreta striolata/
- Figure S1-The schematic diagram of the rearing device for Phyllotreta striolata/Figure S1A-The device for adult rearing and oviposition.tif
- Figure S1-The schematic diagram of the rearing device for Phyllotreta striolata/Figure S1B-The suction trap device for adult collection.tif
- Figure S1-The schematic diagram of the rearing device for Phyllotreta striolata/Figure S1C-1E-The device for rearing immature stages.tif
- Figure S2-The original photos of Phyllotreta striolata at various developmental stages/
- Figure S2-The original photos of Phyllotreta striolata at various developmental stages/A-Eggs.jpg
- Figure S2-The original photos of Phyllotreta striolata at various developmental stages/B-1st instar larva.jpg
- Figure S2-The original photos of Phyllotreta striolata at various developmental stages/C-2nd instar larva.jpg
- Figure S2-The original photos of Phyllotreta striolata at various developmental stages/D-3rd instar larva.jpg
- Figure S2-The original photos of Phyllotreta striolata at various developmental stages/E1-Prepupa (side view).jpg
- Figure S2-The original photos of Phyllotreta striolata at various developmental stages/E2-Prepupa (ventral view).jpg
- Figure S2-The original photos of Phyllotreta striolata at various developmental stages/F1-Pupa (dorsal view).jpg
- Figure S2-The original photos of Phyllotreta striolata at various developmental stages/F2-Pupa (ventral view).jpg
- Figure S2-The original photos of Phyllotreta striolata at various developmental stages/G1-Male adult (dorsal view).tif
- Figure S2-The original photos of Phyllotreta striolata at various developmental stages/G2-Male adult (ventral view).tif
- Figure S2-The original photos of Phyllotreta striolata at various developmental stages/H1-Female adult (dorsal view).tif
- Figure S2-The original photos of Phyllotreta striolata at various developmental stages/H2-Female adult (ventral view).tif
- Table S1-The original data of developmental durations of Phyllotreta striolata across four developmental stages in five F1 populations and three generations.xlsx
- Table S2-The original data of survival rates of Phyllotreta striolata across four developmental stages in five F1 populations and three generations.xlsx
- Table S3-The original data of three response parameters in F1 Phyllotreta striolata populations.xlsx
