# Supplementary material for: Life-History Parameters of Phyllotreta striolata (F.) (Coleoptera: Chrysomelidae) Acquired by a Laboratory-Rearing Method
Source: Insects. 2025 Mar 3;16(3):260. doi: 10.3390/insects16030260 (PMC11942738; doi:10.3390/insects16030260)
Supplement: Supplementary file 1 [file insects-16-00260-s001.zip › Table S1-The original data of developmental durations of Phyllotreta striolata across four developmental stages in five F1 populations and three generations.xlsx]

## Sheet: NJ10-EGG
Population	No. of egg *	Duration	*: Individuals with the same initial letter and number are from the same ovipositon substrate
NJ10	A1-1	4
NJ10	A1-2	4
NJ10	A1-3	4
NJ10	A1-4	4
NJ10	A1-5	4
NJ10	A1-6	4
NJ10	A2-1	4
NJ10	A2-2	4
NJ10	A2-3	4
NJ10	A2-4	4
NJ10	A2-5	4
NJ10	A2-6	4
NJ10	A2-7	4
NJ10	A2-8	4
NJ10	A2-9	4
NJ10	A2-10	4
NJ10	A2-11	4
NJ10	A2-12	5
NJ10	A2-13	6
NJ10	A3-1	4
NJ10	A3-2	4
NJ10	A3-3	4
NJ10	A3-4	4
NJ10	A3-5	4
NJ10	A3-6	4
NJ10	A3-7	4
NJ10	A3-8	4
NJ10	A3-9	4
NJ10	A3-10	4
NJ10	A3-11	4
NJ10	A3-12	4
NJ10	A3-13	4
NJ10	A3-14	4
NJ10	A3-15	4
NJ10	A3-16	4
NJ10	A3-17	4
NJ10	A3-18	4
NJ10	A3-19	4
NJ10	A3-20	4
NJ10	A3-21	4
NJ10	A3-22	4
NJ10	A3-23	5
NJ10	A4-1	4
NJ10	A4-2	4
NJ10	A4-3	5
NJ10	A4-4	5
NJ10	A4-5	6
NJ10	A5-1	4
NJ10	A5-2	4
NJ10	A5-3	4
NJ10	A5-4	4
NJ10	A5-5	4
NJ10	A5-6	4
NJ10	A5-7	4
NJ10	A5-8	4
NJ10	A5-9	4
NJ10	A5-10	4
NJ10	A5-11	4
NJ10	A5-12	4
NJ10	A5-13	4
NJ10	A5-14	4
NJ10	A5-15	5
NJ10	A5-16	5
NJ10	A5-17	5
NJ10	A5-18	6
NJ10	A5-19	6
NJ10	A6-1	3
NJ10	A6-2	3
NJ10	A6-3	3
NJ10	A6-4	3
NJ10	A6-5	3
NJ10	A6-6	3
NJ10	A6-7	5
NJ10	A6-8	5
NJ10	A6-9	5
NJ10	A6-10	5
NJ10	A6-11	6
NJ10	A7-1	5
NJ10	A7-2	5
NJ10	A7-3	5
NJ10	A7-4	5
NJ10	A7-5	5
NJ10	A7-6	5
NJ10	A7-7	5
NJ10	A7-8	5
NJ10	A7-9	5
NJ10	A8-1	4
NJ10	A8-2	4
NJ10	A8-3	4
NJ10	A8-4	5
NJ10	A9-1	3
NJ10	A9-2	4
NJ10	A9-3	4
NJ10	A9-4	4
NJ10	A9-5	4
NJ10	A9-6	4
NJ10	A9-7	4
NJ10	A9-8	4
NJ10	A9-9	4
NJ10	A9-10	4
NJ10	A9-11	4
NJ10	A9-12	4
NJ10	A9-13	4
NJ10	A9-14	4
NJ10	A9-15	4
NJ10	A9-16	4
NJ10	A9-17	4
NJ10	A9-18	5
NJ10	A9-19	5
NJ10	A9-20	5
NJ10	A9-21	5
NJ10	A9-22	5
NJ10	A9-23	5
NJ10	A9-24	5
NJ10	A9-25	5
NJ10	A9-26	5
NJ10	A9-27	5
NJ10	A9-28	5
NJ10	A10-1	3
NJ10	A10-2	3
NJ10	A10-3	3
NJ10	A10-4	3
NJ10	A10-5	3
NJ10	A10-6	3
NJ10	A10-7	3
NJ10	A10-8	3
NJ10	A10-9	3
NJ10	A10-10	3
NJ10	A10-11	3
NJ10	A10-12	3
NJ10	A10-13	3
NJ10	A10-14	3
NJ10	A10-15	3
NJ10	A10-16	3
NJ10	A10-17	3
NJ10	A10-18	3
NJ10	A10-19	3
NJ10	A10-20	3
NJ10	A10-21	3
NJ10	A10-22	3
NJ10	A10-23	3
NJ10	A10-24	3
NJ10	A10-25	3
NJ10	A10-26	3
NJ10	A10-27	3
NJ10	A10-28	3
NJ10	A10-29	3
NJ10	A10-30	3
NJ10	A10-31	3
NJ10	A10-32	3
NJ10	A10-33	3
NJ10	A10-34	3
NJ10	A10-35	3
NJ10	A10-36	3
NJ10	A10-37	3
NJ10	A10-38	3
NJ10	A10-39	3
NJ10	A10-40	3
NJ10	A10-41	3
NJ10	A10-42	4
NJ10	A10-43	4
NJ10	A10-44	4
NJ10	A10-45	4
NJ10	A10-46	4
NJ10	A10-47	4
NJ10	A10-48	4
NJ10	A10-49	4
NJ10	A10-50	4
NJ10	A10-51	4
NJ10	A10-52	4
NJ10	A10-53	5
NJ10	A10-54	5
NJ10	A10-55	5
NJ10	A10-56	5
NJ10	A10-57	6
NJ10	A10-58	6
NJ10	A10-59	6
NJ10	A11-1	3
NJ10	A11-2	3
NJ10	A11-3	3
NJ10	A11-4	3
NJ10	A11-5	3
NJ10	A11-6	3
NJ10	A11-7	3
NJ10	A11-8	3
NJ10	A11-9	3
NJ10	A11-10	3
NJ10	A11-11	3
NJ10	A11-12	3
NJ10	A11-13	3
NJ10	A11-14	3
NJ10	A11-15	3
NJ10	A11-16	3
NJ10	A11-17	3
NJ10	A11-18	4
NJ10	A11-19	4
NJ10	A11-20	4
NJ10	A11-21	4
NJ10	A11-22	4
NJ10	A12-1	2
NJ10	A12-2	2
NJ10	A12-3	2
NJ10	A12-4	2
NJ10	A12-5	2
NJ10	A12-6	2
NJ10	A12-7	2
NJ10	A12-8	2
NJ10	A12-9	2
NJ10	A12-10	2
NJ10	A12-11	2
NJ10	A12-12	2
NJ10	A12-13	2
NJ10	A12-14	2
NJ10	A12-15	2
NJ10	A12-16	2
NJ10	A12-17	2
NJ10	A12-18	2
NJ10	A12-19	2
NJ10	A12-20	2
NJ10	A12-21	2
NJ10	A12-22	2
NJ10	A12-23	2
NJ10	A12-24	2
NJ10	A12-25	2
NJ10	A12-26	2
NJ10	A12-27	2
NJ10	A12-28	2
NJ10	A12-29	2
NJ10	A12-30	2
NJ10	A12-31	2
NJ10	A12-32	2
NJ10	A12-33	2
NJ10	A12-34	2
NJ10	A12-35	2
NJ10	A12-36	2
NJ10	A12-37	2
NJ10	A12-38	2
NJ10	A12-39	2
NJ10	A12-40	2
NJ10	A12-41	2
NJ10	A12-42	2
NJ10	A12-43	4
NJ10	A12-44	4
NJ10	A12-45	4
NJ10	A13-1	4
NJ10	A13-2	4
NJ10	A13-3	4
NJ10	A13-4	4
NJ10	A14-1	3
NJ10	A14-2	3
NJ10	A14-3	3
NJ10	A14-4	3
NJ10	A14-5	3
NJ10	A14-6	3
NJ10	A14-7	3
NJ10	A14-8	3
NJ10	A14-9	3
NJ10	A14-10	3
NJ10	A14-11	3
NJ10	A14-12	3
NJ10	A14-13	3
NJ10	A14-14	3
NJ10	A14-15	3
NJ10	A14-16	3
NJ10	A14-17	3
NJ10	A14-18	3
NJ10	A14-19	3
NJ10	A14-20	3
NJ10	A14-21	3
NJ10	A14-22	3
NJ10	A14-23	3
NJ10	A14-24	3
NJ10	A14-25	3
NJ10	A14-26	3
NJ10	A14-27	3
NJ10	A14-28	3
NJ10	A14-29	3
NJ10	A14-30	3
NJ10	A14-31	3
NJ10	A14-32	3
NJ10	A14-33	3
NJ10	A14-34	3
NJ10	A14-35	4
NJ10	A14-36	4
NJ10	A14-37	4
NJ10	A14-38	4
NJ10	A14-39	4
NJ10	A14-40	5
NJ10	A14-41	5
NJ10	A14-42	5
NJ10	A14-43	5
NJ10	A14-44	5
NJ10	A14-45	5
NJ10	A14-46	5
NJ10	A14-47	5
NJ10	A14-48	6
NJ10	A14-49	6
NJ10	A14-50	6
NJ10	A14-51	6
NJ10	A14-52	6
NJ10	A15-1	4
NJ10	A15-2	4
NJ10	A15-3	4
NJ10	A15-4	4
NJ10	A15-5	4
NJ10	A15-6	4
NJ10	A15-7	4
NJ10	A15-8	4
NJ10	A15-9	4
NJ10	A15-10	4
NJ10	A15-11	4
NJ10	A15-12	4
NJ10	A15-13	4
NJ10	A15-14	4
NJ10	A15-15	4
NJ10	A15-16	5
NJ10	A15-17	5
NJ10	A15-18	5
NJ10	A15-19	5
NJ10	A15-20	5
NJ10	A15-21	5
NJ10	A16-1	3
NJ10	A16-2	3
NJ10	A16-3	3
NJ10	A16-4	3
NJ10	A16-5	3
NJ10	A16-6	3
NJ10	A16-7	3
NJ10	A16-8	3
NJ10	A16-9	3
NJ10	A16-10	3
NJ10	A16-11	3
NJ10	A16-12	3
NJ10	A16-13	3
NJ10	A16-14	3
NJ10	A16-15	3
NJ10	A16-16	3
NJ10	A16-17	3
NJ10	A16-18	3
NJ10	A16-19	3
NJ10	A16-20	4
NJ10	A16-21	4
NJ10	A16-22	4
NJ10	A16-23	5
NJ10	A16-24	5
NJ10	A16-25	5
NJ10	A16-26	5
NJ10	A16-27	5
NJ10	A17-1	4
NJ10	A17-2	4
NJ10	A17-3	4
NJ10	A17-4	4
NJ10	A17-5	4
NJ10	A17-6	4
NJ10	A17-7	4
NJ10	A17-8	4
NJ10	A17-9	5
NJ10	A17-10	5
NJ10	A17-11	5
NJ10	A17-12	5
NJ10	A17-13	5
NJ10	A17-14	5
NJ10	A17-15	5
NJ10	A17-16	6
NJ10	A17-17	6
NJ10	A17-18	6
NJ10	A17-19	6
NJ10	A17-20	7
NJ10	A18-1	3
NJ10	A18-2	3
NJ10	A18-3	3
NJ10	A18-4	3
NJ10	A18-5	4
NJ10	A18-6	4
NJ10	A18-7	4
NJ10	A18-8	4
NJ10	A18-9	4
NJ10	A18-10	4
NJ10	A18-11	4
NJ10	A18-12	4
NJ10	A18-13	4
NJ10	A18-14	4
NJ10	A18-15	4
NJ10	A18-16	4
NJ10	A18-17	4
NJ10	A18-18	4
NJ10	A18-19	4
NJ10	A18-20	4
NJ10	A18-21	4
NJ10	A18-22	4
NJ10	A18-23	4
NJ10	A18-24	4
NJ10	A18-25	4
NJ10	A18-26	4
NJ10	A18-27	4
NJ10	A18-28	4
NJ10	A18-29	4
NJ10	A18-30	4
NJ10	A18-31	4
NJ10	A18-32	4
NJ10	A18-33	5
NJ10	A18-34	5
NJ10	A18-35	5
NJ10	A18-36	5
NJ10	A18-37	5
NJ10	A19-1	4
NJ10	A19-2	4
NJ10	A19-3	4
NJ10	A19-4	4
NJ10	A19-5	4
NJ10	A19-6	4
NJ10	A19-7	4
NJ10	A19-8	4
NJ10	A19-9	4
NJ10	A19-10	4
NJ10	A19-11	4
NJ10	A19-12	4
NJ10	A19-13	4
NJ10	A19-14	4
NJ10	A19-15	4
NJ10	A19-16	4
NJ10	A19-17	4
NJ10	A19-18	4
NJ10	A19-19	4
NJ10	A19-20	4
NJ10	A19-21	4
NJ10	A19-22	4
NJ10	A19-23	4
NJ10	A19-24	4
NJ10	A19-25	5
NJ10	A19-26	5
NJ10	A19-27	5
NJ10	A19-28	5
NJ10	A19-29	5
NJ10	A19-30	5
NJ10	A19-31	6
NJ10	A19-32	6
NJ10	A19-33	6
NJ10	A19-34	6
NJ10	A19-35	6
NJ10	A19-36	6
NJ10	A19-37	6
NJ10	A20-1	3
NJ10	A20-2	3
NJ10	A20-3	3
NJ10	A20-4	3
NJ10	A20-5	3
NJ10	A20-6	3
NJ10	A20-7	4
NJ10	A20-8	4
NJ10	A20-9	4
NJ10	A20-10	4
NJ10	A20-11	4
NJ10	A20-12	4
NJ10	A20-13	4
NJ10	A20-14	4
NJ10	A20-15	4
NJ10	A20-16	4
NJ10	A20-17	4
NJ10	A20-18	4
NJ10	A20-19	4
NJ10	A20-20	4
NJ10	A20-21	4
NJ10	A20-22	4
NJ10	A20-23	4
NJ10	A20-24	4
NJ10	A20-25	4
NJ10	A20-26	4
NJ10	A20-27	4
NJ10	A20-28	4
NJ10	A20-29	4
NJ10	A20-30	4
NJ10	A20-31	4
NJ10	A20-32	4
NJ10	A20-33	4
NJ10	A20-34	4
NJ10	A20-35	4
NJ10	A20-36	4
NJ10	A20-37	4
NJ10	A20-38	4
NJ10	A20-39	4
NJ10	A20-40	4
NJ10	A20-41	4
NJ10	A20-42	4
NJ10	A20-43	4
NJ10	A20-44	4
NJ10	A20-45	4
NJ10	A20-46	4
NJ10	A20-47	5
NJ10	A20-48	5
NJ10	A20-49	5
NJ10	A20-50	5
NJ10	A20-51	5
NJ10	A20-52	5
NJ10	A20-53	5
NJ10	A20-54	5
NJ10	A20-55	5
NJ10	A20-56	5
NJ10	A20-57	5
NJ10	A20-58	5
NJ10	A20-59	5
NJ10	A20-60	5
NJ10	A20-61	5
NJ10	A20-62	5
NJ10	A20-63	5
NJ10	A20-64	5
NJ10	A20-65	5
NJ10	A20-66	5
NJ10	A20-67	5
NJ10	A20-68	5
NJ10	A20-69	5
NJ10	A20-70	5
NJ10	A20-71	5
NJ10	A20-72	5
NJ10	A21-1	2
NJ10	A21-2	2
NJ10	A21-3	3
NJ10	A21-4	3
NJ10	A21-5	3
NJ10	A21-6	4
NJ10	A21-7	4
NJ10	A21-8	4
NJ10	A21-9	4
NJ10	A21-10	4
NJ10	A21-11	4
NJ10	A21-12	4
NJ10	A21-13	4
NJ10	A21-14	5
NJ10	A21-15	5
NJ10	A21-16	5
NJ10	A21-17	5
NJ10	A21-18	5
NJ10	A21-19	5
NJ10	A21-20	6
NJ10	A21-21	6
NJ10	A22-1	3
NJ10	A22-2	3
NJ10	A22-3	3
NJ10	A22-4	3
NJ10	A22-5	3
NJ10	A22-6	3
NJ10	A22-7	3
NJ10	A22-8	3
NJ10	A22-9	3
NJ10	A22-10	3
NJ10	A22-11	3
NJ10	A22-12	3
NJ10	A22-13	3
NJ10	A22-14	3
NJ10	A22-15	3
NJ10	A22-16	3
NJ10	A22-17	3
NJ10	A22-18	3
NJ10	A22-19	3
NJ10	A22-20	3
NJ10	A22-21	3
NJ10	A22-22	3
NJ10	A22-23	3
NJ10	A22-24	3
NJ10	A22-25	3
NJ10	A22-26	3
NJ10	A22-27	3
NJ10	A22-28	3
NJ10	A22-29	3
NJ10	A22-30	3
NJ10	A22-31	3
NJ10	A22-32	3
NJ10	A22-33	3
NJ10	A22-34	3
NJ10	A22-35	3
NJ10	A22-36	3
NJ10	A22-37	3
NJ10	A22-38	3
NJ10	A22-39	3
NJ10	A22-40	3
NJ10	A22-41	3
NJ10	A22-42	3
NJ10	A22-43	3
NJ10	A22-44	3
NJ10	A22-45	3
NJ10	A22-46	3
NJ10	A22-47	3
NJ10	A22-48	3
NJ10	A22-49	3
NJ10	A22-50	3
NJ10	A22-51	3
NJ10	A22-52	4
NJ10	A22-53	4
NJ10	A22-54	4
NJ10	A22-55	4
NJ10	A22-56	4
NJ10	A22-57	4
NJ10	A22-58	4
NJ10	A22-59	4
NJ10	A22-60	4
NJ10	A22-61	4
NJ10	A22-62	4
NJ10	A22-63	4
NJ10	A22-64	4
NJ10	A22-65	4
NJ10	A22-66	4
NJ10	A22-67	4
NJ10	A22-68	4
NJ10	A22-69	4
NJ10	A22-70	4
NJ10	A22-71	4
NJ10	A22-72	4
NJ10	A22-73	4
NJ10	A22-74	4
NJ10	A22-75	4
NJ10	A22-76	4
NJ10	A22-77	4
NJ10	A22-78	4
NJ10	A22-79	4
NJ10	A22-80	4
NJ10	A22-81	4
NJ10	A22-82	4
NJ10	A22-83	4
NJ10	A22-84	4
NJ10	A22-85	4
NJ10	A22-86	4
NJ10	A22-87	4
NJ10	A22-88	4
NJ10	A22-89	4
NJ10	A22-90	5
NJ10	A22-91	5
NJ10	A22-92	5
NJ10	A22-93	5
NJ10	A22-94	5
NJ10	A22-95	5
NJ10	A22-96	5
NJ10	A22-97	5
NJ10	A22-98	5
NJ10	A22-99	5
NJ10	A22-100	5
NJ10	A22-101	5
NJ10	A22-102	5
NJ10	A22-103	8
NJ10	A23-1	2
NJ10	A23-2	2
NJ10	A23-3	2
NJ10	A23-4	2
NJ10	A23-5	2
NJ10	A23-6	2
NJ10	A23-7	2
NJ10	A23-8	2
NJ10	A23-9	2
NJ10	A23-10	2
NJ10	A23-11	2
NJ10	A23-12	2
NJ10	A23-13	2
NJ10	A23-14	2
NJ10	A23-15	2
NJ10	A23-16	2
NJ10	A23-17	2
NJ10	A23-18	2
NJ10	A23-19	2
NJ10	A23-20	2
NJ10	A23-21	2
NJ10	A23-22	2
NJ10	A23-23	2
NJ10	A23-24	2
NJ10	A23-25	2
NJ10	A23-26	2
NJ10	A23-27	2
NJ10	A23-28	2
NJ10	A23-29	2
NJ10	A23-30	2
NJ10	A23-31	2
NJ10	A23-32	2
NJ10	A23-33	2
NJ10	A23-34	3
NJ10	A23-35	3
NJ10	A23-36	3
NJ10	A23-37	3
NJ10	A23-38	4
NJ10	A23-39	4
NJ10	A23-40	4
NJ10	A23-41	4
NJ10	A23-42	4
NJ10	A23-43	4
NJ10	A23-44	4
NJ10	A23-45	4
NJ10	A23-46	4
NJ10	A23-47	4
NJ10	A23-48	4
NJ10	A23-49	4
NJ10	A23-50	4
NJ10	A23-51	4
NJ10	A23-52	4
NJ10	A23-53	4
NJ10	A23-54	4
NJ10	A23-55	4
NJ10	A23-56	4
NJ10	A23-57	4
NJ10	A23-58	4
NJ10	A23-59	5
NJ10	A23-60	5
NJ10	A23-61	5
NJ10	A23-62	5
NJ10	A23-63	5
NJ10	A23-64	5
NJ10	A23-65	5
NJ10	A23-66	5
NJ10	A23-67	5
NJ10	A23-68	5
NJ10	A23-69	6
NJ10	A23-70	6
NJ10	A23-71	7
NJ10	A23-72	7
NJ10	A23-73	7
NJ10	A23-74	7
NJ10	A23-75	7
NJ10	A23-76	7
NJ10	A24-1	2
NJ10	A24-2	2
NJ10	A24-3	3
NJ10	A24-4	3
NJ10	A24-5	3
NJ10	A24-6	3
NJ10	A24-7	3
NJ10	A24-8	3
NJ10	A24-9	3
NJ10	A24-10	3
NJ10	A24-11	3
NJ10	A24-12	3
NJ10	A24-13	3
NJ10	A24-14	3
NJ10	A24-15	4
NJ10	A24-16	4
NJ10	A24-17	4
NJ10	A24-18	4
NJ10	A24-19	4
NJ10	A24-20	4
NJ10	A24-21	4
NJ10	A24-22	4
NJ10	A24-23	4
NJ10	A24-24	4
NJ10	A24-25	4
NJ10	A24-26	4
NJ10	A24-27	4
NJ10	A24-28	4
NJ10	A24-29	4
NJ10	A24-30	4
NJ10	A24-31	4
NJ10	A24-32	4
NJ10	A24-33	4
NJ10	A24-34	4
NJ10	A24-35	4
NJ10	A24-36	4
NJ10	A24-37	4
NJ10	A24-38	4
NJ10	A24-39	4
NJ10	A24-40	4
NJ10	A24-41	4
NJ10	A24-42	4
NJ10	A24-43	4
NJ10	A24-44	4
NJ10	A24-45	4
NJ10	A24-46	4
NJ10	A24-47	4
NJ10	A24-48	4
NJ10	A24-49	4
NJ10	A24-50	5
NJ10	A24-51	5
NJ10	A24-52	5
NJ10	A24-53	5
NJ10	A24-54	5
NJ10	A24-55	5
NJ10	A24-56	5
NJ10	A24-57	5
NJ10	A24-58	5
NJ10	A24-59	5
NJ10	A24-60	5
NJ10	A25-1	3
NJ10	A25-2	3
NJ10	A25-3	3
NJ10	A25-4	3
NJ10	A25-5	3
NJ10	A25-6	3
NJ10	A25-7	3
NJ10	A25-8	3
NJ10	A25-9	4
NJ10	A25-10	4
NJ10	A25-11	4
NJ10	A25-12	4
NJ10	A25-13	4
NJ10	A25-14	4
NJ10	A25-15	4
NJ10	A25-16	4
NJ10	A25-17	4
NJ10	A25-18	4
NJ10	A25-19	4
NJ10	A25-20	4
NJ10	A26-1	2
NJ10	A26-2	2
NJ10	A26-3	2
NJ10	A26-4	2
NJ10	A26-5	3
NJ10	A26-6	4
NJ10	A26-7	4
NJ10	A26-8	4
NJ10	A26-9	4
NJ10	A26-10	4
NJ10	A26-11	4
NJ10	A26-12	4
NJ10	A26-13	4
NJ10	A26-14	4
NJ10	A26-15	4
NJ10	A26-16	4
NJ10	A26-17	4
NJ10	A26-18	4
NJ10	A26-19	4
NJ10	A26-20	4
NJ10	A26-21	4
NJ10	A26-22	4
NJ10	A26-23	4
NJ10	A26-24	4
NJ10	A26-25	4
NJ10	A26-26	4
NJ10	A26-27	4
NJ10	A26-28	4
NJ10	A26-29	4
NJ10	A26-30	4
NJ10	A26-31	4
NJ10	A26-32	4
NJ10	A26-33	4
NJ10	A26-34	4
NJ10	A26-35	4
NJ10	A26-36	4
NJ10	A27-1	5

## Sheet: NJ11-EGG
Population	No. of egg *	Duration	*: Individuals with the same initial letter and number are from the same ovipositon substrate
NJ11	B1-1	4
NJ11	B1-2	4
NJ11	B1-3	4
NJ11	B1-4	4
NJ11	B1-5	4
NJ11	B1-6	4
NJ11	B1-7	4
NJ11	B1-8	4
NJ11	B1-9	4
NJ11	B1-10	4
NJ11	B1-11	4
NJ11	B1-12	4
NJ11	B1-13	4
NJ11	B1-14	4
NJ11	B1-15	4
NJ11	B1-16	5
NJ11	B1-17	5
NJ11	B1-18	5
NJ11	B1-19	5
NJ11	B1-20	5
NJ11	B1-21	5
NJ11	B1-22	5
NJ11	B1-23	5
NJ11	B1-24	6
NJ11	B1-25	6
NJ11	B1-26	6
NJ11	B1-27	6
NJ11	B2-1	4
NJ11	B2-2	4
NJ11	B2-3	4
NJ11	B2-4	4
NJ11	B2-5	4
NJ11	B2-6	4
NJ11	B2-7	4
NJ11	B2-8	4
NJ11	B2-9	4
NJ11	B2-10	4
NJ11	B2-11	4
NJ11	B2-12	4
NJ11	B2-13	4
NJ11	B2-14	4
NJ11	B2-15	4
NJ11	B2-16	4
NJ11	B2-17	4
NJ11	B2-18	4
NJ11	B2-19	4
NJ11	B2-20	4
NJ11	B2-21	4
NJ11	B2-22	4
NJ11	B2-23	4
NJ11	B2-24	4
NJ11	B2-25	4
NJ11	B2-26	4
NJ11	B2-27	4
NJ11	B2-28	4
NJ11	B2-29	5
NJ11	B2-30	5
NJ11	B2-31	5
NJ11	B2-32	5
NJ11	B3-1	3
NJ11	B3-2	3
NJ11	B3-3	3
NJ11	B3-4	3
NJ11	B3-5	4
NJ11	B3-6	4
NJ11	B3-7	4
NJ11	B3-8	4
NJ11	B3-9	4
NJ11	B3-10	4
NJ11	B3-11	4
NJ11	B3-12	4
NJ11	B3-13	4
NJ11	B3-14	4
NJ11	B3-15	4
NJ11	B3-16	4
NJ11	B3-17	4
NJ11	B3-18	4
NJ11	B3-19	4
NJ11	B3-20	4
NJ11	B3-21	4
NJ11	B3-22	4
NJ11	B3-23	4
NJ11	B3-24	4
NJ11	B3-25	4
NJ11	B3-26	4
NJ11	B3-27	4
NJ11	B3-28	4
NJ11	B3-29	4
NJ11	B3-30	4
NJ11	B3-31	4
NJ11	B3-32	4
NJ11	B3-33	4
NJ11	B3-34	4
NJ11	B3-35	4
NJ11	B3-36	4
NJ11	B3-37	4
NJ11	B3-38	4
NJ11	B3-39	4
NJ11	B3-40	4
NJ11	B3-41	4
NJ11	B3-42	4
NJ11	B3-43	4
NJ11	B3-44	4
NJ11	B3-45	4
NJ11	B3-46	4
NJ11	B3-47	4
NJ11	B3-48	4
NJ11	B3-49	5
NJ11	B3-50	5
NJ11	B3-51	5
NJ11	B3-52	5
NJ11	B3-53	5
NJ11	B3-54	5
NJ11	B3-55	5
NJ11	B3-56	5
NJ11	B3-57	5
NJ11	B3-58	5
NJ11	B3-59	5
NJ11	B3-60	5
NJ11	B3-61	5
NJ11	B3-62	5
NJ11	B3-63	5
NJ11	B3-64	5
NJ11	B3-65	5
NJ11	B3-66	5
NJ11	B3-67	5
NJ11	B3-68	5
NJ11	B4-1	3
NJ11	B4-2	3
NJ11	B4-3	3
NJ11	B4-4	3
NJ11	B4-5	3
NJ11	B4-6	3
NJ11	B4-7	3
NJ11	B4-8	3
NJ11	B4-9	3
NJ11	B4-10	3
NJ11	B4-11	3
NJ11	B4-12	3
NJ11	B4-13	3
NJ11	B4-14	3
NJ11	B4-15	3
NJ11	B4-16	3
NJ11	B4-17	3
NJ11	B4-18	3
NJ11	B4-19	3
NJ11	B4-20	3
NJ11	B4-21	4
NJ11	B4-22	4
NJ11	B4-23	4
NJ11	B4-24	4
NJ11	B4-25	4
NJ11	B4-26	4
NJ11	B4-27	4
NJ11	B4-28	4
NJ11	B4-29	4
NJ11	B4-30	4
NJ11	B4-31	4
NJ11	B4-32	4
NJ11	B4-33	4
NJ11	B4-34	4
NJ11	B4-35	4
NJ11	B4-36	4
NJ11	B4-37	4
NJ11	B4-38	4
NJ11	B4-39	4
NJ11	B4-40	4
NJ11	B4-41	4
NJ11	B4-42	4
NJ11	B4-43	4
NJ11	B4-44	4
NJ11	B4-45	4
NJ11	B4-46	4
NJ11	B4-47	4
NJ11	B4-48	4
NJ11	B4-49	4
NJ11	B4-50	4
NJ11	B4-51	4
NJ11	B4-52	4
NJ11	B4-53	4
NJ11	B4-54	4
NJ11	B4-55	4
NJ11	B4-56	4
NJ11	B4-57	4
NJ11	B4-58	4
NJ11	B4-59	4
NJ11	B4-60	4
NJ11	B4-61	4
NJ11	B4-62	4
NJ11	B4-63	4
NJ11	B4-64	4
NJ11	B4-65	4
NJ11	B4-66	4
NJ11	B4-67	4
NJ11	B4-68	4
NJ11	B4-69	4
NJ11	B4-70	4
NJ11	B4-71	4
NJ11	B4-72	4
NJ11	B4-73	4
NJ11	B4-74	4
NJ11	B4-75	4
NJ11	B4-76	4
NJ11	B4-77	4
NJ11	B4-78	4
NJ11	B4-79	4
NJ11	B4-80	4
NJ11	B4-81	4
NJ11	B4-82	4
NJ11	B4-83	4
NJ11	B4-84	4
NJ11	B4-85	4
NJ11	B4-86	4
NJ11	B4-87	4
NJ11	B4-88	4
NJ11	B4-89	4
NJ11	B4-90	4
NJ11	B4-91	4
NJ11	B4-92	4
NJ11	B4-93	4
NJ11	B4-94	4
NJ11	B4-95	4
NJ11	B4-96	4
NJ11	B4-97	4
NJ11	B4-98	4
NJ11	B4-99	4
NJ11	B4-100	4
NJ11	B4-101	4
NJ11	B4-102	4
NJ11	B4-103	4
NJ11	B4-104	4
NJ11	B4-105	4
NJ11	B4-106	4
NJ11	B4-107	4
NJ11	B4-108	4
NJ11	B4-109	4
NJ11	B4-110	4
NJ11	B4-111	5
NJ11	B4-112	5
NJ11	B4-113	5
NJ11	B4-114	5
NJ11	B4-115	5
NJ11	B4-116	5
NJ11	B5-1	3
NJ11	B5-2	3
NJ11	B5-3	3
NJ11	B5-4	3
NJ11	B5-5	3
NJ11	B5-6	3
NJ11	B5-7	3
NJ11	B5-8	3
NJ11	B5-9	4
NJ11	B5-10	4
NJ11	B5-11	4
NJ11	B5-12	4
NJ11	B5-13	4
NJ11	B5-14	4
NJ11	B5-15	4
NJ11	B5-16	4
NJ11	B5-17	4
NJ11	B5-18	4
NJ11	B5-19	4
NJ11	B5-20	4
NJ11	B5-21	4
NJ11	B5-22	4
NJ11	B5-23	4
NJ11	B5-24	4
NJ11	B5-25	4
NJ11	B5-26	4
NJ11	B5-27	4
NJ11	B5-28	4
NJ11	B5-29	4
NJ11	B5-30	4
NJ11	B5-31	4
NJ11	B5-32	4
NJ11	B5-33	4
NJ11	B5-34	5
NJ11	B5-35	5
NJ11	B5-36	5
NJ11	B5-37	5
NJ11	B5-38	5
NJ11	B5-39	5
NJ11	B5-40	5
NJ11	B5-41	5
NJ11	B5-42	5
NJ11	B5-43	5
NJ11	B5-44	5
NJ11	B5-45	5
NJ11	B5-46	5
NJ11	B5-47	5
NJ11	B5-48	5
NJ11	B5-49	5
NJ11	B5-50	5
NJ11	B5-51	5
NJ11	B5-52	5
NJ11	B5-53	5
NJ11	B5-54	5
NJ11	B5-55	5
NJ11	B5-56	5
NJ11	B5-57	5
NJ11	B5-58	5
NJ11	B5-59	5
NJ11	B6-1	4
NJ11	B6-2	4
NJ11	B6-3	4
NJ11	B6-4	4
NJ11	B6-5	4
NJ11	B6-6	4
NJ11	B6-7	4
NJ11	B6-8	4
NJ11	B6-9	4
NJ11	B6-10	4
NJ11	B6-11	4
NJ11	B6-12	4
NJ11	B6-13	4
NJ11	B6-14	4
NJ11	B6-15	4
NJ11	B6-16	4
NJ11	B6-17	4
NJ11	B6-18	4
NJ11	B6-19	4
NJ11	B6-20	4
NJ11	B6-21	4
NJ11	B6-22	4
NJ11	B6-23	4
NJ11	B6-24	4
NJ11	B6-25	5
NJ11	B6-26	5
NJ11	B6-27	5
NJ11	B6-28	6
NJ11	B6-29	6
NJ11	B6-30	7
NJ11	B6-31	7
NJ11	B7-1	3
NJ11	B7-2	3
NJ11	B7-3	3
NJ11	B7-4	3
NJ11	B7-5	3
NJ11	B7-6	3
NJ11	B7-7	3
NJ11	B7-8	3
NJ11	B7-9	3
NJ11	B7-10	3
NJ11	B7-11	3
NJ11	B7-12	3
NJ11	B7-13	3
NJ11	B7-14	3
NJ11	B7-15	3
NJ11	B7-16	3
NJ11	B7-17	3
NJ11	B7-18	3
NJ11	B7-19	3
NJ11	B7-20	3
NJ11	B7-21	3
NJ11	B7-22	3
NJ11	B7-23	3
NJ11	B7-24	3
NJ11	B7-25	3
NJ11	B7-26	3
NJ11	B7-27	3
NJ11	B7-28	3
NJ11	B7-29	3
NJ11	B7-30	3
NJ11	B7-31	3
NJ11	B7-32	3
NJ11	B7-33	3
NJ11	B7-34	3
NJ11	B7-35	3
NJ11	B7-36	3
NJ11	B7-37	3
NJ11	B7-38	3
NJ11	B7-39	3
NJ11	B7-40	3
NJ11	B7-41	3
NJ11	B7-42	3
NJ11	B7-43	3
NJ11	B7-44	3
NJ11	B7-45	3
NJ11	B7-46	3
NJ11	B7-47	3
NJ11	B7-48	3
NJ11	B7-49	3
NJ11	B7-50	3
NJ11	B7-51	3
NJ11	B7-52	3
NJ11	B7-53	3
NJ11	B7-54	3
NJ11	B7-55	3
NJ11	B7-56	4
NJ11	B7-57	4
NJ11	B7-58	4
NJ11	B7-59	4
NJ11	B7-60	4
NJ11	B7-61	4
NJ11	B7-62	4
NJ11	B7-63	4
NJ11	B7-64	4
NJ11	B7-65	4
NJ11	B7-66	4
NJ11	B7-67	4
NJ11	B7-68	4
NJ11	B7-69	4
NJ11	B7-70	4
NJ11	B7-71	4
NJ11	B7-72	4
NJ11	B7-73	4
NJ11	B7-74	4
NJ11	B7-75	4
NJ11	B7-76	4
NJ11	B7-77	4
NJ11	B7-78	4
NJ11	B7-79	4
NJ11	B7-80	4
NJ11	B7-81	4
NJ11	B7-82	4
NJ11	B7-83	4
NJ11	B7-84	4
NJ11	B7-85	4
NJ11	B7-86	4
NJ11	B7-87	4
NJ11	B7-88	4
NJ11	B7-89	4
NJ11	B7-90	4
NJ11	B7-91	4
NJ11	B7-92	4
NJ11	B7-93	4
NJ11	B7-94	4
NJ11	B7-95	4
NJ11	B7-96	4
NJ11	B7-97	4
NJ11	B7-98	4
NJ11	B7-99	4
NJ11	B7-100	4
NJ11	B7-101	4
NJ11	B7-102	4
NJ11	B7-103	4
NJ11	B7-104	4
NJ11	B7-105	4
NJ11	B7-106	4
NJ11	B7-107	4
NJ11	B7-108	4
NJ11	B7-109	4
NJ11	B7-110	4
NJ11	B7-111	4
NJ11	B7-112	4
NJ11	B7-113	4
NJ11	B7-114	4
NJ11	B7-115	4
NJ11	B7-116	4
NJ11	B7-117	4
NJ11	B7-118	4
NJ11	B7-119	4
NJ11	B7-120	5
NJ11	B7-121	5
NJ11	B7-122	5
NJ11	B7-123	5
NJ11	B7-124	5
NJ11	B7-125	5
NJ11	B7-126	5
NJ11	B7-127	5
NJ11	B7-128	5
NJ11	B7-129	5
NJ11	B7-130	5
NJ11	B7-131	5
NJ11	B7-132	5
NJ11	B7-133	5
NJ11	B7-134	5
NJ11	B7-135	8
NJ11	B8-1	2
NJ11	B8-2	2
NJ11	B8-3	2
NJ11	B8-4	2
NJ11	B8-5	2
NJ11	B8-6	2
NJ11	B8-7	2
NJ11	B8-8	2
NJ11	B8-9	2
NJ11	B8-10	2
NJ11	B8-11	2
NJ11	B8-12	2
NJ11	B8-13	2
NJ11	B8-14	2
NJ11	B8-15	2
NJ11	B8-16	2
NJ11	B8-17	2
NJ11	B8-18	2
NJ11	B8-19	2
NJ11	B8-20	2
NJ11	B8-21	2
NJ11	B8-22	2
NJ11	B8-23	3
NJ11	B8-24	3
NJ11	B8-25	3
NJ11	B8-26	3
NJ11	B8-27	3
NJ11	B8-28	3
NJ11	B8-29	3
NJ11	B8-30	3
NJ11	B8-31	3
NJ11	B8-32	3
NJ11	B8-33	3
NJ11	B8-34	3
NJ11	B8-35	3
NJ11	B8-36	3
NJ11	B8-37	3
NJ11	B8-38	3
NJ11	B8-39	3
NJ11	B8-40	3
NJ11	B8-41	3
NJ11	B8-42	3
NJ11	B8-43	3
NJ11	B8-44	3
NJ11	B8-45	3
NJ11	B8-46	3
NJ11	B8-47	3
NJ11	B8-48	3
NJ11	B8-49	3
NJ11	B8-50	3
NJ11	B8-51	3
NJ11	B8-52	3
NJ11	B8-53	3
NJ11	B8-54	3
NJ11	B8-55	3
NJ11	B8-56	3
NJ11	B8-57	4
NJ11	B8-58	4
NJ11	B8-59	4
NJ11	B8-60	4
NJ11	B8-61	4
NJ11	B8-62	4
NJ11	B8-63	4
NJ11	B8-64	4
NJ11	B8-65	4
NJ11	B8-66	4
NJ11	B8-67	4
NJ11	B8-68	4
NJ11	B8-69	4
NJ11	B8-70	4
NJ11	B8-71	4
NJ11	B8-72	5
NJ11	B8-73	5
NJ11	B8-74	5
NJ11	B8-75	5
NJ11	B8-76	5
NJ11	B8-77	5
NJ11	B8-78	5
NJ11	B8-79	5
NJ11	B8-80	5
NJ11	B8-81	5
NJ11	B8-82	5
NJ11	B8-83	5
NJ11	B8-84	5
NJ11	B8-85	5
NJ11	B8-86	5
NJ11	B8-87	5
NJ11	B8-88	5
NJ11	B8-89	5
NJ11	B8-90	5
NJ11	B8-91	5
NJ11	B8-92	5
NJ11	B8-93	5
NJ11	B8-94	5
NJ11	B8-95	5
NJ11	B8-96	5
NJ11	B8-97	5
NJ11	B8-98	5
NJ11	B8-99	5
NJ11	B8-100	5
NJ11	B8-101	5
NJ11	B8-102	6
NJ11	B8-103	6
NJ11	B8-104	6
NJ11	B8-105	6
NJ11	B8-106	6
NJ11	B8-107	6
NJ11	B8-108	6
NJ11	B8-109	6
NJ11	B8-110	6
NJ11	B9-1	3
NJ11	B9-2	3
NJ11	B9-3	3
NJ11	B9-4	3
NJ11	B9-5	3
NJ11	B9-6	3
NJ11	B9-7	3
NJ11	B9-8	3
NJ11	B9-9	3
NJ11	B9-10	3
NJ11	B9-11	3
NJ11	B9-12	3
NJ11	B9-13	3
NJ11	B9-14	3
NJ11	B9-15	3
NJ11	B9-16	3
NJ11	B9-17	3
NJ11	B9-18	3
NJ11	B9-19	3
NJ11	B9-20	3
NJ11	B9-21	3
NJ11	B9-22	3
NJ11	B9-23	4
NJ11	B9-24	4
NJ11	B9-25	4
NJ11	B9-26	4
NJ11	B9-27	4
NJ11	B9-28	4
NJ11	B9-29	4
NJ11	B9-30	4
NJ11	B9-31	4
NJ11	B9-32	4
NJ11	B9-33	4
NJ11	B9-34	4
NJ11	B9-35	4
NJ11	B9-36	4
NJ11	B9-37	4
NJ11	B9-38	4
NJ11	B9-39	4
NJ11	B9-40	4
NJ11	B9-41	4
NJ11	B9-42	4
NJ11	B9-43	4
NJ11	B9-44	4
NJ11	B9-45	4
NJ11	B9-46	4
NJ11	B9-47	4
NJ11	B9-48	4
NJ11	B9-49	4
NJ11	B9-50	4
NJ11	B9-51	4
NJ11	B9-52	4
NJ11	B9-53	4
NJ11	B9-54	4
NJ11	B9-55	4
NJ11	B9-56	4
NJ11	B9-57	4
NJ11	B9-58	4
NJ11	B9-59	4
NJ11	B9-60	4
NJ11	B9-61	4
NJ11	B9-62	4
NJ11	B9-63	4
NJ11	B9-64	4
NJ11	B9-65	4
NJ11	B9-66	5
NJ11	B9-67	5
NJ11	B9-68	5
NJ11	B9-69	5
NJ11	B9-70	5
NJ11	B9-71	5
NJ11	B10-1	2
NJ11	B10-2	2
NJ11	B10-3	2
NJ11	B10-4	2
NJ11	B10-5	2
NJ11	B10-6	2
NJ11	B10-7	2
NJ11	B10-8	2
NJ11	B10-9	2
NJ11	B10-10	2
NJ11	B10-11	2
NJ11	B10-12	2
NJ11	B10-13	2
NJ11	B10-14	2
NJ11	B10-15	2
NJ11	B10-16	2
NJ11	B10-17	2
NJ11	B10-18	2
NJ11	B10-19	2
NJ11	B10-20	2
NJ11	B10-21	2
NJ11	B10-22	2
NJ11	B10-23	2
NJ11	B10-24	2
NJ11	B10-25	2
NJ11	B10-26	2
NJ11	B10-27	2
NJ11	B10-28	2
NJ11	B10-29	2
NJ11	B10-30	2
NJ11	B10-31	2
NJ11	B10-32	2
NJ11	B10-33	2
NJ11	B10-34	2
NJ11	B10-35	2
NJ11	B10-36	2
NJ11	B10-37	2
NJ11	B10-38	2
NJ11	B10-39	2
NJ11	B10-40	2
NJ11	B10-41	2
NJ11	B10-42	2
NJ11	B10-43	2
NJ11	B10-44	2
NJ11	B10-45	2
NJ11	B10-46	2
NJ11	B10-47	2
NJ11	B10-48	3
NJ11	B10-49	3
NJ11	B10-50	3
NJ11	B10-51	3
NJ11	B10-52	3
NJ11	B10-53	3
NJ11	B10-54	3
NJ11	B10-55	3
NJ11	B10-56	3
NJ11	B10-57	3
NJ11	B10-58	3
NJ11	B10-59	3
NJ11	B10-60	3
NJ11	B10-61	3
NJ11	B10-62	3
NJ11	B10-63	3
NJ11	B10-64	3
NJ11	B10-65	3
NJ11	B10-66	3
NJ11	B10-67	3
NJ11	B10-68	3
NJ11	B10-69	3
NJ11	B10-70	3
NJ11	B10-71	3
NJ11	B10-72	3
NJ11	B10-73	3
NJ11	B10-74	3
NJ11	B10-75	3
NJ11	B10-76	3
NJ11	B10-77	3
NJ11	B10-78	3
NJ11	B10-79	3
NJ11	B10-80	3
NJ11	B10-81	3
NJ11	B10-82	3
NJ11	B10-83	3
NJ11	B10-84	3
NJ11	B10-85	3
NJ11	B10-86	3
NJ11	B10-87	3
NJ11	B10-88	3
NJ11	B10-89	3
NJ11	B10-90	3
NJ11	B10-91	3
NJ11	B10-92	3
NJ11	B10-93	3
NJ11	B10-94	3
NJ11	B10-95	3
NJ11	B10-96	3
NJ11	B10-97	3
NJ11	B10-98	3
NJ11	B10-99	3
NJ11	B10-100	3
NJ11	B10-101	3
NJ11	B10-102	3
NJ11	B10-103	3
NJ11	B10-104	3
NJ11	B10-105	3
NJ11	B10-106	3
NJ11	B10-107	3
NJ11	B10-108	3
NJ11	B10-109	3
NJ11	B10-110	3
NJ11	B10-111	3
NJ11	B10-112	3
NJ11	B10-113	3
NJ11	B10-114	3
NJ11	B10-115	3
NJ11	B10-116	3
NJ11	B10-117	3
NJ11	B10-118	3
NJ11	B10-119	3
NJ11	B10-120	3
NJ11	B10-121	3
NJ11	B10-122	3
NJ11	B10-123	3
NJ11	B10-124	3
NJ11	B10-125	3
NJ11	B10-126	3
NJ11	B10-127	3
NJ11	B10-128	3
NJ11	B10-129	3
NJ11	B10-130	3
NJ11	B10-131	3
NJ11	B10-132	3
NJ11	B10-133	4
NJ11	B10-134	4
NJ11	B10-135	4
NJ11	B10-136	4
NJ11	B10-137	4
NJ11	B10-138	4
NJ11	B10-139	4
NJ11	B10-140	4
NJ11	B10-141	4
NJ11	B10-142	4
NJ11	B10-143	4
NJ11	B10-144	4
NJ11	B10-145	4
NJ11	B10-146	4
NJ11	B10-147	4
NJ11	B10-148	4
NJ11	B10-149	4
NJ11	B10-150	4
NJ11	B10-151	4
NJ11	B10-152	4
NJ11	B10-153	4
NJ11	B10-154	4
NJ11	B10-155	4
NJ11	B10-156	4
NJ11	B10-157	4
NJ11	B10-158	4
NJ11	B10-159	4
NJ11	B10-160	4
NJ11	B10-161	4
NJ11	B10-162	4
NJ11	B10-163	4
NJ11	B10-164	4
NJ11	B10-165	4
NJ11	B10-166	4
NJ11	B10-167	4
NJ11	B10-168	4
NJ11	B10-169	4
NJ11	B10-170	4
NJ11	B10-171	4
NJ11	B10-172	4
NJ11	B10-173	4
NJ11	B10-174	4
NJ11	B10-175	4
NJ11	B10-176	4
NJ11	B10-177	4
NJ11	B10-178	4
NJ11	B10-179	4
NJ11	B10-180	4
NJ11	B10-181	4
NJ11	B10-182	4
NJ11	B10-183	4
NJ11	B10-184	4
NJ11	B10-185	4
NJ11	B10-186	4
NJ11	B10-187	4
NJ11	B10-188	4
NJ11	B10-189	4
NJ11	B10-190	4
NJ11	B10-191	4
NJ11	B10-192	4
NJ11	B10-193	4
NJ11	B10-194	4
NJ11	B10-195	4
NJ11	B10-196	4
NJ11	B10-197	4
NJ11	B10-198	4
NJ11	B10-199	4
NJ11	B10-200	4
NJ11	B10-201	4
NJ11	B10-202	4
NJ11	B10-203	4
NJ11	B10-204	4
NJ11	B10-205	4
NJ11	B10-206	4
NJ11	B10-207	4
NJ11	B10-208	4
NJ11	B10-209	4
NJ11	B10-210	4
NJ11	B10-211	4
NJ11	B10-212	4
NJ11	B10-213	4
NJ11	B10-214	4
NJ11	B10-215	4
NJ11	B10-216	4
NJ11	B10-217	4
NJ11	B10-218	4
NJ11	B10-219	4
NJ11	B10-220	4
NJ11	B10-221	4
NJ11	B10-222	4
NJ11	B10-223	4
NJ11	B10-224	4
NJ11	B10-225	4
NJ11	B10-226	4
NJ11	B10-227	4
NJ11	B10-228	4
NJ11	B10-229	4
NJ11	B10-230	4
NJ11	B10-231	4
NJ11	B10-232	4
NJ11	B10-233	4
NJ11	B10-234	4
NJ11	B10-235	4
NJ11	B10-236	4
NJ11	B10-237	4
NJ11	B10-238	4
NJ11	B10-239	4
NJ11	B10-240	4
NJ11	B10-241	4
NJ11	B10-242	4
NJ11	B10-243	4
NJ11	B10-244	4
NJ11	B10-245	4
NJ11	B10-246	4
NJ11	B10-247	4
NJ11	B10-248	4
NJ11	B10-249	5
NJ11	B10-250	5
NJ11	B10-251	5
NJ11	B10-252	5
NJ11	B10-253	5
NJ11	B10-254	5
NJ11	B10-255	5
NJ11	B10-256	5
NJ11	B10-257	5
NJ11	B10-258	5
NJ11	B10-259	5
NJ11	B10-260	5
NJ11	B10-261	5
NJ11	B11-1	2
NJ11	B11-2	2
NJ11	B11-3	2
NJ11	B11-4	3
NJ11	B11-5	5
NJ11	B11-6	5
NJ11	B11-7	5
NJ11	B11-8	5

## Sheet: NJP-EGG
Population	No. of egg *	Duration	*: Individuals with the same initial letter and number are from the same ovipositon substrate
NJP	C1-1	5
NJP	C1-2	5
NJP	C1-3	5
NJP	C2-1	5
NJP	C2-2	5
NJP	C2-3	5
NJP	C2-4	5
NJP	C2-5	5
NJP	C2-6	5
NJP	C2-7	5
NJP	C2-8	5
NJP	C3-1	3
NJP	C3-2	4
NJP	C3-3	4
NJP	C3-4	4
NJP	C3-5	4
NJP	C3-6	4
NJP	C3-7	4
NJP	C4-1	4
NJP	C4-2	4
NJP	C4-3	4
NJP	C4-4	4
NJP	C4-5	4
NJP	C4-6	4
NJP	C4-7	4
NJP	C4-8	4
NJP	C4-9	4
NJP	C4-10	4
NJP	C4-11	4
NJP	C4-12	4
NJP	C4-13	4
NJP	C4-14	4
NJP	C4-15	5
NJP	C4-16	5
NJP	C4-17	5
NJP	C4-18	7
NJP	C5-1	4
NJP	C5-2	4
NJP	C5-3	4
NJP	C6-1	3
NJP	C6-2	3
NJP	C6-3	3
NJP	C6-4	3
NJP	C6-5	3
NJP	C6-6	3
NJP	C6-7	4
NJP	C6-8	4
NJP	C6-9	4
NJP	C6-10	4
NJP	C6-11	4
NJP	C6-12	4
NJP	C6-13	4
NJP	C6-14	4
NJP	C6-15	5
NJP	C6-16	5
NJP	C6-17	5
NJP	C6-18	5
NJP	C7-1	3
NJP	C7-2	3
NJP	C7-3	3
NJP	C7-4	4
NJP	C7-5	4
NJP	C7-6	4
NJP	C7-7	4
NJP	C7-8	4
NJP	C7-9	5
NJP	C7-10	5
NJP	C8-1	4
NJP	C8-2	4
NJP	C8-3	8
NJP	C8-4	8
NJP	C9-1	5
NJP	C9-2	5
NJP	C9-3	5
NJP	C9-4	5
NJP	C9-5	5
NJP	C9-6	5
NJP	C9-7	5
NJP	C9-8	5
NJP	C10-1	5
NJP	C10-2	5
NJP	C11-1	4
NJP	C11-2	4
NJP	C11-3	4
NJP	C11-4	4
NJP	C11-5	4
NJP	C11-6	4
NJP	C11-7	4
NJP	C11-8	5
NJP	C11-9	5
NJP	C12-1	3
NJP	C12-2	3
NJP	C12-3	3
NJP	C12-4	3
NJP	C12-5	3
NJP	C12-6	3
NJP	C12-7	3
NJP	C12-8	4
NJP	C12-9	4
NJP	C12-10	4
NJP	C12-11	4
NJP	C12-12	4
NJP	C12-13	4
NJP	C13-1	2
NJP	C13-2	3
NJP	C13-3	3
NJP	C13-4	3
NJP	C13-5	4
NJP	C13-6	4
NJP	C13-7	4
NJP	C13-8	4
NJP	C13-9	4
NJP	C13-10	4
NJP	C13-11	4
NJP	C13-12	4
NJP	C13-13	5

## Sheet: SH-EGG
Population	No. of egg *	Duration	*: Individuals with the same initial letter and number are from the same ovipositon substrate
SH	D1-1	3
SH	D1-2	3
SH	D1-3	3
SH	D1-4	3
SH	D1-5	3
SH	D1-6	3
SH	D1-7	3
SH	D1-8	3
SH	D1-9	4
SH	D1-10	4
SH	D1-11	4
SH	D1-12	4
SH	D1-13	4
SH	D1-14	4
SH	D1-15	4
SH	D1-16	4
SH	D1-17	4
SH	D1-18	4
SH	D2-1	4
SH	D2-2	4
SH	D3-1	5
SH	D3-2	5
SH	D3-3	6
SH	D4-1	2
SH	D4-2	2
SH	D4-3	2
SH	D4-4	2
SH	D4-5	2
SH	D4-6	2
SH	D4-7	2
SH	D4-8	3
SH	D4-9	3
SH	D4-10	3
SH	D4-11	3
SH	D4-12	3
SH	D4-13	3
SH	D4-14	3
SH	D4-15	3
SH	D4-16	3
SH	D4-17	3
SH	D4-18	3
SH	D4-19	3
SH	D4-20	3
SH	D4-21	3
SH	D4-22	3
SH	D4-23	3
SH	D4-24	4
SH	D4-25	4
SH	D4-26	4
SH	D4-27	4
SH	D4-28	4
SH	D4-29	4
SH	D4-30	4
SH	D4-31	4
SH	D4-32	4
SH	D4-33	4
SH	D4-34	4
SH	D4-35	4
SH	D4-36	4
SH	D4-37	4
SH	D4-38	4
SH	D4-39	4
SH	D4-40	4
SH	D4-41	4
SH	D4-42	4
SH	D4-43	4
SH	D4-44	4
SH	D4-45	4
SH	D4-46	4
SH	D4-47	4
SH	D4-48	4
SH	D4-49	4
SH	D4-50	4
SH	D4-51	4
SH	D4-52	4
SH	D4-53	4
SH	D4-54	4
SH	D4-55	4
SH	D4-56	4
SH	D4-57	4
SH	D4-58	4
SH	D4-59	5
SH	D4-60	5
SH	D4-61	5
SH	D4-62	5
SH	D4-63	5
SH	D4-64	5
SH	D4-65	5
SH	D4-66	5
SH	D4-67	5
SH	D4-68	5
SH	D4-69	5
SH	D4-70	5
SH	D4-71	5
SH	D5-1	3
SH	D5-2	4
SH	D5-3	4
SH	D5-4	4
SH	D5-5	4
SH	D5-6	4
SH	D5-7	4
SH	D5-8	4
SH	D5-9	4
SH	D5-10	4
SH	D5-11	4
SH	D5-12	4
SH	D5-13	4
SH	D5-14	4
SH	D5-15	4
SH	D5-16	4
SH	D5-17	4
SH	D5-18	4
SH	D5-19	4
SH	D5-20	4
SH	D5-21	4
SH	D5-22	4
SH	D5-23	5
SH	D5-24	5
SH	D6-1	4
SH	D6-2	4
SH	D6-3	4
SH	D6-4	4
SH	D6-5	4
SH	D6-6	4
SH	D6-7	4
SH	D6-8	4
SH	D6-9	4
SH	D6-10	4
SH	D6-11	4
SH	D6-12	4
SH	D6-13	4
SH	D6-14	4
SH	D6-15	4
SH	D6-16	4
SH	D6-17	5
SH	D6-18	5
SH	D6-19	5
SH	D6-20	5
SH	D6-21	7
SH	D6-22	7
SH	D6-23	7
SH	D6-24	7
SH	D6-25	7
SH	D6-26	7
SH	D6-27	7
SH	D7-1	3
SH	D7-2	3
SH	D7-3	3
SH	D7-4	3
SH	D7-5	3
SH	D7-6	3
SH	D7-7	3
SH	D7-8	3
SH	D7-9	3
SH	D7-10	3
SH	D7-11	3
SH	D7-12	3
SH	D7-13	3
SH	D7-14	3
SH	D7-15	4
SH	D7-16	4
SH	D7-17	4
SH	D7-18	4
SH	D7-19	4
SH	D7-20	4
SH	D7-21	4
SH	D7-22	4
SH	D7-23	4
SH	D7-24	5
SH	D7-25	5
SH	D7-26	5
SH	D7-27	5
SH	D7-28	5
SH	D7-29	5
SH	D7-30	5
SH	D7-31	5
SH	D7-32	5
SH	D7-33	5
SH	D7-34	5
SH	D7-35	5
SH	D7-36	5
SH	D7-37	5
SH	D7-38	5
SH	D7-39	8
SH	D7-40	8
SH	D8-1	2
SH	D8-2	2
SH	D8-3	2
SH	D8-4	2
SH	D8-5	2
SH	D8-6	2
SH	D8-7	2
SH	D8-8	2
SH	D8-9	2
SH	D8-10	2
SH	D8-11	2
SH	D8-12	2
SH	D8-13	2
SH	D8-14	2
SH	D8-15	2
SH	D8-16	2
SH	D8-17	2
SH	D8-18	2
SH	D8-19	2
SH	D8-20	2
SH	D8-21	2
SH	D8-22	2
SH	D8-23	2
SH	D8-24	2
SH	D8-25	2
SH	D8-26	2
SH	D8-27	2
SH	D8-28	2
SH	D8-29	2
SH	D8-30	2
SH	D8-31	2
SH	D8-32	2
SH	D8-33	2
SH	D8-34	2
SH	D8-35	2
SH	D8-36	2
SH	D8-37	2
SH	D8-38	2
SH	D8-39	2
SH	D8-40	2
SH	D8-41	2
SH	D8-42	2
SH	D8-43	2
SH	D8-44	2
SH	D8-45	2
SH	D8-46	2
SH	D8-47	2
SH	D8-48	2
SH	D8-49	2
SH	D8-50	2
SH	D8-51	2
SH	D8-52	2
SH	D8-53	2
SH	D8-54	2
SH	D8-55	2
SH	D8-56	2
SH	D8-57	2
SH	D8-58	2
SH	D8-59	2
SH	D8-60	2
SH	D8-61	2
SH	D8-62	2
SH	D8-63	2
SH	D8-64	2
SH	D8-65	2
SH	D8-66	2
SH	D8-67	2
SH	D8-68	2
SH	D8-69	2
SH	D8-70	2
SH	D8-71	2
SH	D8-72	2
SH	D8-73	2
SH	D8-74	2
SH	D8-75	2
SH	D8-76	2
SH	D8-77	2
SH	D8-78	2
SH	D8-79	2
SH	D8-80	2
SH	D8-81	2
SH	D8-82	2
SH	D8-83	2
SH	D8-84	2
SH	D8-85	2
SH	D8-86	2
SH	D8-87	2
SH	D8-88	2
SH	D8-89	2
SH	D8-90	2
SH	D8-91	2
SH	D8-92	2
SH	D8-93	2
SH	D8-94	2
SH	D8-95	2
SH	D8-96	2
SH	D8-97	2
SH	D8-98	2
SH	D8-99	2
SH	D8-100	2
SH	D8-101	2
SH	D8-102	2
SH	D8-103	2
SH	D8-104	2
SH	D8-105	2
SH	D8-106	2
SH	D8-107	2
SH	D8-108	2
SH	D8-109	2
SH	D8-110	2
SH	D8-111	2
SH	D8-112	2
SH	D8-113	2
SH	D8-114	2
SH	D8-115	2
SH	D8-116	2
SH	D8-117	2
SH	D8-118	2
SH	D8-119	2
SH	D8-120	2
SH	D8-121	2
SH	D8-122	2
SH	D8-123	2
SH	D8-124	2
SH	D8-125	2
SH	D8-126	2
SH	D8-127	2
SH	D8-128	2
SH	D8-129	2
SH	D8-130	2
SH	D8-131	2
SH	D8-132	2
SH	D8-133	2
SH	D8-134	2
SH	D8-135	2
SH	D8-136	2
SH	D8-137	2
SH	D8-138	2
SH	D8-139	2
SH	D8-140	2
SH	D8-141	2
SH	D8-142	2
SH	D8-143	2
SH	D8-144	2
SH	D8-145	2
SH	D8-146	3
SH	D8-147	3
SH	D8-148	3
SH	D8-149	3
SH	D8-150	3
SH	D8-151	3
SH	D8-152	3
SH	D8-153	3
SH	D8-154	3
SH	D8-155	3
SH	D8-156	3
SH	D8-157	3
SH	D8-158	3
SH	D8-159	3
SH	D8-160	3
SH	D8-161	3
SH	D8-162	3
SH	D8-163	3
SH	D8-164	3
SH	D8-165	3
SH	D8-166	3
SH	D8-167	3
SH	D8-168	3
SH	D8-169	3
SH	D8-170	3
SH	D8-171	3
SH	D8-172	3
SH	D8-173	3
SH	D8-174	3
SH	D8-175	3
SH	D8-176	3
SH	D8-177	3
SH	D8-178	3
SH	D8-179	3
SH	D8-180	3
SH	D8-181	3
SH	D8-182	3
SH	D8-183	3
SH	D8-184	3
SH	D8-185	3
SH	D8-186	3
SH	D8-187	3
SH	D8-188	3
SH	D8-189	3
SH	D8-190	3
SH	D8-191	3
SH	D8-192	3
SH	D8-193	3
SH	D8-194	3
SH	D8-195	3
SH	D8-196	3
SH	D8-197	3
SH	D8-198	3
SH	D8-199	3
SH	D8-200	3
SH	D8-201	3
SH	D8-202	3
SH	D8-203	3
SH	D8-204	3
SH	D8-205	3
SH	D8-206	3
SH	D8-207	3
SH	D8-208	3
SH	D8-209	3
SH	D8-210	3
SH	D8-211	3
SH	D8-212	3
SH	D8-213	3
SH	D8-214	3
SH	D8-215	3
SH	D8-216	3
SH	D8-217	3
SH	D8-218	3
SH	D8-219	3
SH	D8-220	3
SH	D8-221	3
SH	D8-222	3
SH	D8-223	3
SH	D8-224	3
SH	D8-225	3
SH	D8-226	3
SH	D8-227	3
SH	D8-228	3
SH	D8-229	3
SH	D8-230	3
SH	D8-231	3
SH	D8-232	3
SH	D8-233	3
SH	D8-234	3
SH	D8-235	3
SH	D8-236	3
SH	D8-237	3
SH	D8-238	3
SH	D8-239	3
SH	D8-240	3
SH	D8-241	3
SH	D8-242	3
SH	D8-243	3
SH	D8-244	3
SH	D8-245	3
SH	D8-246	3
SH	D8-247	3
SH	D8-248	3
SH	D8-249	3
SH	D8-250	3
SH	D8-251	3
SH	D8-252	3
SH	D8-253	3
SH	D8-254	3
SH	D8-255	3
SH	D8-256	3
SH	D8-257	3
SH	D8-258	3
SH	D8-259	3
SH	D8-260	3
SH	D8-261	3
SH	D8-262	3
SH	D8-263	3
SH	D8-264	3
SH	D8-265	3
SH	D8-266	3
SH	D8-267	3
SH	D8-268	3
SH	D8-269	3
SH	D8-270	3
SH	D8-271	3
SH	D8-272	3
SH	D8-273	3
SH	D8-274	3
SH	D8-275	3
SH	D8-276	4
SH	D8-277	4
SH	D8-278	4
SH	D8-279	4
SH	D8-280	4
SH	D8-281	4
SH	D8-282	4
SH	D8-283	4
SH	D8-284	4
SH	D8-285	4
SH	D8-286	4
SH	D8-287	4
SH	D8-288	4
SH	D8-289	4
SH	D8-290	4
SH	D8-291	4
SH	D8-292	4
SH	D8-293	4
SH	D8-294	4
SH	D8-295	4
SH	D8-296	4
SH	D8-297	4
SH	D8-298	4
SH	D8-299	4
SH	D8-300	4
SH	D8-301	4
SH	D8-302	4
SH	D8-303	4
SH	D8-304	4
SH	D8-305	4
SH	D8-306	4
SH	D8-307	4
SH	D8-308	4
SH	D8-309	4
SH	D8-310	4
SH	D8-311	4
SH	D8-312	4
SH	D8-313	4
SH	D8-314	4
SH	D8-315	4
SH	D8-316	4
SH	D8-317	4
SH	D8-318	4
SH	D8-319	4
SH	D8-320	5
SH	D8-321	5
SH	D8-322	5
SH	D8-323	5
SH	D8-324	5
SH	D8-325	5
SH	D8-326	5
SH	D8-327	5
SH	D9-1	3
SH	D9-2	3
SH	D9-3	3
SH	D9-4	3
SH	D9-5	3
SH	D9-6	3
SH	D9-7	3
SH	D9-8	3
SH	D9-9	3
SH	D9-10	3
SH	D9-11	3
SH	D9-12	3
SH	D9-13	3
SH	D9-14	3
SH	D9-15	3
SH	D9-16	3
SH	D9-17	3
SH	D9-18	3
SH	D9-19	3
SH	D9-20	3
SH	D9-21	3
SH	D9-22	3
SH	D9-23	3
SH	D9-24	3
SH	D9-25	3
SH	D9-26	3
SH	D9-27	3
SH	D9-28	3
SH	D9-29	3
SH	D9-30	3
SH	D9-31	3
SH	D9-32	3
SH	D9-33	3
SH	D9-34	3
SH	D9-35	3
SH	D9-36	3
SH	D9-37	3
SH	D9-38	3
SH	D9-39	3
SH	D9-40	4
SH	D9-41	4
SH	D9-42	4
SH	D9-43	4
SH	D9-44	4
SH	D9-45	4
SH	D9-46	4
SH	D9-47	4
SH	D9-48	4
SH	D9-49	4
SH	D9-50	4
SH	D9-51	4
SH	D9-52	4
SH	D9-53	4
SH	D9-54	4
SH	D9-55	4
SH	D9-56	4
SH	D9-57	4
SH	D9-58	4
SH	D9-59	4
SH	D9-60	4
SH	D9-61	4
SH	D9-62	4
SH	D9-63	4
SH	D9-64	4
SH	D9-65	4
SH	D9-66	4
SH	D9-67	4
SH	D9-68	4
SH	D9-69	4
SH	D9-70	4
SH	D9-71	4
SH	D9-72	4
SH	D9-73	4
SH	D9-74	4
SH	D9-75	4
SH	D9-76	4
SH	D9-77	4
SH	D9-78	5
SH	D9-79	5
SH	D9-80	5
SH	D9-81	5
SH	D9-82	5
SH	D9-83	5
SH	D9-84	5
SH	D9-85	5
SH	D9-86	5
SH	D9-87	6
SH	D9-88	6
SH	D9-89	6
SH	D9-90	6
SH	D9-91	7
SH	D10-1	2
SH	D10-2	2
SH	D10-3	2
SH	D10-4	2
SH	D10-5	2
SH	D10-6	2
SH	D10-7	2
SH	D10-8	2
SH	D10-9	2
SH	D10-10	2
SH	D10-11	2
SH	D10-12	2
SH	D10-13	2
SH	D10-14	2
SH	D10-15	2
SH	D10-16	2
SH	D10-17	2
SH	D10-18	2
SH	D10-19	2
SH	D10-20	2
SH	D10-21	2
SH	D10-22	2
SH	D10-23	2
SH	D10-24	2
SH	D10-25	2
SH	D10-26	2
SH	D10-27	2
SH	D10-28	2
SH	D10-29	2
SH	D10-30	2
SH	D10-31	2
SH	D10-32	2
SH	D10-33	2
SH	D10-34	2
SH	D10-35	2
SH	D10-36	2
SH	D10-37	2
SH	D10-38	2
SH	D10-39	2
SH	D10-40	2
SH	D10-41	2
SH	D10-42	2
SH	D10-43	2
SH	D10-44	2
SH	D10-45	2
SH	D10-46	2
SH	D10-47	2
SH	D10-48	2
SH	D10-49	2
SH	D10-50	2
SH	D10-51	2
SH	D10-52	2
SH	D10-53	2
SH	D10-54	2
SH	D10-55	2
SH	D10-56	2
SH	D10-57	2
SH	D10-58	2
SH	D10-59	2
SH	D10-60	2
SH	D10-61	2
SH	D10-62	2
SH	D10-63	2
SH	D10-64	2
SH	D10-65	2
SH	D10-66	2
SH	D10-67	2
SH	D10-68	2
SH	D10-69	2
SH	D10-70	2
SH	D10-71	2
SH	D10-72	2
SH	D10-73	2
SH	D10-74	2
SH	D10-75	2
SH	D10-76	2
SH	D10-77	2
SH	D10-78	2
SH	D10-79	2
SH	D10-80	2
SH	D10-81	2
SH	D10-82	2
SH	D10-83	2
SH	D10-84	2
SH	D10-85	2
SH	D10-86	2
SH	D10-87	2
SH	D10-88	2
SH	D10-89	2
SH	D10-90	2
SH	D10-91	2
SH	D10-92	2
SH	D10-93	2
SH	D10-94	2
SH	D10-95	2
SH	D10-96	2
SH	D10-97	2
SH	D10-98	2
SH	D10-99	2
SH	D10-100	2
SH	D10-101	2
SH	D10-102	2
SH	D10-103	2
SH	D10-104	2
SH	D10-105	2
SH	D10-106	2
SH	D10-107	2
SH	D10-108	2
SH	D10-109	2
SH	D10-110	2
SH	D10-111	2
SH	D10-112	2
SH	D10-113	2
SH	D10-114	2
SH	D10-115	2
SH	D10-116	2
SH	D10-117	2
SH	D10-118	2
SH	D10-119	2
SH	D10-120	2
SH	D10-121	2
SH	D10-122	2
SH	D10-123	2
SH	D10-124	2
SH	D10-125	2
SH	D10-126	2
SH	D10-127	2
SH	D10-128	2
SH	D10-129	2
SH	D10-130	2
SH	D10-131	2
SH	D10-132	2
SH	D10-133	2
SH	D10-134	2
SH	D10-135	2
SH	D10-136	2
SH	D10-137	2
SH	D10-138	2
SH	D10-139	2
SH	D10-140	2
SH	D10-141	2
SH	D10-142	2
SH	D10-143	2
SH	D10-144	2
SH	D10-145	2
SH	D10-146	2
SH	D10-147	2
SH	D10-148	2
SH	D10-149	2
SH	D10-150	2
SH	D10-151	2
SH	D10-152	2
SH	D10-153	2
SH	D10-154	2
SH	D10-155	2
SH	D10-156	2
SH	D10-157	2
SH	D10-158	2
SH	D10-159	2
SH	D10-160	2
SH	D10-161	2
SH	D10-162	2
SH	D10-163	2
SH	D10-164	2
SH	D10-165	2
SH	D10-166	2
SH	D10-167	2
SH	D10-168	2
SH	D10-169	2
SH	D10-170	2
SH	D10-171	2
SH	D10-172	2
SH	D10-173	2
SH	D10-174	2
SH	D10-175	2
SH	D10-176	2
SH	D10-177	2
SH	D10-178	2
SH	D10-179	2
SH	D10-180	2
SH	D10-181	2
SH	D10-182	2
SH	D10-183	2
SH	D10-184	2
SH	D10-185	2
SH	D10-186	2
SH	D10-187	2
SH	D10-188	2
SH	D10-189	2
SH	D10-190	2
SH	D10-191	2
SH	D10-192	2
SH	D10-193	2
SH	D10-194	2
SH	D10-195	2
SH	D10-196	2
SH	D10-197	2
SH	D10-198	2
SH	D10-199	3
SH	D10-200	3
SH	D10-201	3
SH	D10-202	3
SH	D10-203	3
SH	D10-204	3
SH	D10-205	3
SH	D10-206	3
SH	D10-207	3
SH	D10-208	3
SH	D10-209	3
SH	D10-210	3
SH	D10-211	3
SH	D10-212	3
SH	D10-213	3
SH	D10-214	3
SH	D10-215	3
SH	D10-216	3
SH	D10-217	3
SH	D10-218	3
SH	D10-219	3
SH	D10-220	3
SH	D10-221	3
SH	D10-222	3
SH	D10-223	3
SH	D10-224	3
SH	D10-225	3
SH	D10-226	3
SH	D10-227	3
SH	D10-228	3
SH	D10-229	3
SH	D10-230	3
SH	D10-231	3
SH	D10-232	3
SH	D10-233	3
SH	D10-234	3
SH	D10-235	4
SH	D10-236	4
SH	D10-237	4
SH	D10-238	4
SH	D10-239	4
SH	D10-240	4
SH	D10-241	4
SH	D10-242	4
SH	D10-243	4
SH	D10-244	4
SH	D10-245	4
SH	D10-246	4
SH	D10-247	4
SH	D10-248	4
SH	D10-249	4
SH	D10-250	4
SH	D10-251	4
SH	D10-252	4
SH	D10-253	4
SH	D10-254	4
SH	D10-255	4
SH	D10-256	4
SH	D10-257	4
SH	D10-258	4
SH	D10-259	4
SH	D10-260	4
SH	D10-261	4
SH	D10-262	4
SH	D10-263	4
SH	D10-264	4
SH	D10-265	4
SH	D10-266	4
SH	D10-267	4
SH	D10-268	4
SH	D10-269	4
SH	D10-270	4
SH	D10-271	4
SH	D10-272	4
SH	D10-273	4
SH	D10-274	4
SH	D10-275	5
SH	D10-276	6
SH	D10-277	6
SH	D10-278	6
SH	D10-279	6
SH	D10-280	6
SH	D10-281	6
SH	D10-282	6
SH	D11-1	2
SH	D11-2	2
SH	D11-3	2
SH	D11-4	2
SH	D11-5	2
SH	D11-6	2
SH	D11-7	2
SH	D11-8	2
SH	D11-9	2
SH	D11-10	2
SH	D11-11	2
SH	D11-12	2
SH	D11-13	2
SH	D11-14	3
SH	D11-15	3
SH	D11-16	3
SH	D11-17	3
SH	D11-18	3
SH	D11-19	3
SH	D11-20	3
SH	D11-21	3
SH	D11-22	3
SH	D11-23	3
SH	D11-24	3
SH	D11-25	3
SH	D11-26	3
SH	D11-27	3
SH	D11-28	3
SH	D11-29	3
SH	D11-30	3
SH	D11-31	3
SH	D11-32	3
SH	D11-33	3
SH	D11-34	3
SH	D11-35	3
SH	D11-36	3
SH	D11-37	3
SH	D11-38	3
SH	D11-39	3
SH	D11-40	3
SH	D11-41	3
SH	D11-42	3
SH	D11-43	3
SH	D11-44	3
SH	D11-45	3
SH	D11-46	3
SH	D11-47	3
SH	D11-48	3
SH	D11-49	3
SH	D11-50	3
SH	D11-51	3
SH	D11-52	3
SH	D11-53	3
SH	D11-54	3
SH	D11-55	3
SH	D11-56	3
SH	D11-57	3
SH	D11-58	3
SH	D11-59	3
SH	D11-60	3
SH	D11-61	3
SH	D11-62	3
SH	D11-63	3
SH	D11-64	3
SH	D11-65	3
SH	D11-66	3
SH	D11-67	3
SH	D11-68	3
SH	D11-69	3
SH	D11-70	3
SH	D11-71	3
SH	D11-72	3
SH	D11-73	3
SH	D11-74	3
SH	D11-75	3
SH	D11-76	4
SH	D11-77	4
SH	D11-78	5
SH	D11-79	5
SH	D11-80	5
SH	D11-81	5
SH	D11-82	5
SH	D11-83	5
SH	D11-84	5
SH	D11-85	5
SH	D11-86	5
SH	D11-87	5
SH	D11-88	5
SH	D11-89	5
SH	D12-1	2
SH	D12-2	2
SH	D12-3	2
SH	D12-4	2
SH	D12-5	2
SH	D12-6	2
SH	D12-7	2
SH	D12-8	2
SH	D12-9	2
SH	D12-10	2
SH	D12-11	2
SH	D12-12	2
SH	D12-13	2
SH	D12-14	2
SH	D12-15	2
SH	D12-16	2
SH	D12-17	2
SH	D12-18	2
SH	D12-19	2
SH	D12-20	2
SH	D12-21	2
SH	D12-22	2
SH	D12-23	2
SH	D12-24	2
SH	D12-25	2
SH	D12-26	2
SH	D12-27	2
SH	D12-28	2
SH	D12-29	2
SH	D12-30	2
SH	D12-31	2
SH	D12-32	2
SH	D12-33	2
SH	D12-34	3
SH	D12-35	3
SH	D12-36	3
SH	D12-37	3
SH	D12-38	3
SH	D12-39	3
SH	D12-40	3
SH	D12-41	3
SH	D12-42	3
SH	D12-43	3
SH	D12-44	3
SH	D12-45	3
SH	D12-46	3
SH	D12-47	3
SH	D12-48	3
SH	D12-49	3
SH	D12-50	3
SH	D12-51	3
SH	D12-52	3
SH	D12-53	3
SH	D12-54	3
SH	D12-55	3
SH	D12-56	3
SH	D12-57	3
SH	D12-58	3
SH	D12-59	3
SH	D12-60	3
SH	D12-61	3
SH	D12-62	3
SH	D12-63	3
SH	D12-64	3
SH	D12-65	3
SH	D12-66	3
SH	D12-67	3
SH	D12-68	3
SH	D12-69	3
SH	D12-70	3
SH	D12-71	3
SH	D12-72	3
SH	D12-73	3
SH	D12-74	3
SH	D12-75	3
SH	D12-76	3
SH	D12-77	3
SH	D12-78	3
SH	D12-79	3
SH	D12-80	3
SH	D12-81	3
SH	D12-82	3
SH	D12-83	3
SH	D12-84	3
SH	D12-85	3
SH	D12-86	3
SH	D12-87	3
SH	D12-88	3
SH	D12-89	3
SH	D12-90	3
SH	D12-91	3
SH	D12-92	3
SH	D12-93	3
SH	D12-94	3
SH	D12-95	3
SH	D12-96	3
SH	D12-97	3
SH	D12-98	3
SH	D12-99	3
SH	D12-100	3
SH	D12-101	3
SH	D12-102	3
SH	D12-103	3
SH	D12-104	3
SH	D12-105	3
SH	D12-106	3
SH	D12-107	3
SH	D12-108	3
SH	D12-109	3
SH	D12-110	3
SH	D12-111	3
SH	D12-112	3
SH	D12-113	3
SH	D12-114	3
SH	D12-115	3
SH	D12-116	4
SH	D12-117	4
SH	D12-118	4
SH	D12-119	4
SH	D12-120	4
SH	D12-121	4
SH	D12-122	4
SH	D12-123	4
SH	D12-124	4
SH	D12-125	4
SH	D12-126	4
SH	D12-127	4
SH	D12-128	4
SH	D12-129	4
SH	D12-130	4
SH	D12-131	4
SH	D12-132	4
SH	D12-133	4
SH	D12-134	4
SH	D12-135	4
SH	D12-136	4
SH	D12-137	4
SH	D12-138	4
SH	D12-139	4
SH	D12-140	4
SH	D12-141	4
SH	D12-142	4
SH	D12-143	4
SH	D12-144	4
SH	D12-145	4
SH	D12-146	4
SH	D12-147	4
SH	D12-148	4
SH	D12-149	4
SH	D12-150	4
SH	D12-151	4
SH	D12-152	4
SH	D12-153	4
SH	D12-154	4
SH	D12-155	4
SH	D12-156	4
SH	D12-157	4
SH	D12-158	4
SH	D12-159	4
SH	D12-160	4
SH	D12-161	4
SH	D12-162	4
SH	D12-163	4
SH	D12-164	4
SH	D12-165	4
SH	D12-166	4
SH	D12-167	4
SH	D12-168	4
SH	D12-169	4
SH	D12-170	4
SH	D12-171	5
SH	D12-172	5
SH	D12-173	5
SH	D12-174	5
SH	D12-175	5
SH	D12-176	5
SH	D12-177	5
SH	D12-178	5
SH	D12-179	5
SH	D12-180	5
SH	D12-181	5
SH	D12-182	5
SH	D12-183	5
SH	D12-184	5
SH	D13-1	3
SH	D13-2	3
SH	D13-3	3
SH	D13-4	3
SH	D13-5	3
SH	D13-6	4
SH	D13-7	4
SH	D14-1	6
SH	D14-2	6
SH	D14-3	6
SH	D14-4	6
SH	D14-5	6
SH	D14-6	6
SH	D14-7	6
SH	D14-8	6
SH	D14-9	6
SH	D14-10	6
SH	D14-11	6
SH	D14-12	6
SH	D14-13	6
SH	D15-1	2
SH	D15-2	2
SH	D15-3	2

## Sheet: LF-EGG
Population	No. of egg *	Duration	*: Individuals with the same initial letter and number are from the same ovipositon substrate
LF	E1-1	4
LF	E2-1	6
LF	E3-1	5
LF	E4-1	5
LF	E4-2	5
LF	E4-3	5
LF	E4-4	5
LF	E4-5	5
LF	E4-6	5
LF	E4-7	5
LF	E4-8	5
LF	E4-9	5
LF	E4-10	5
LF	E4-11	5
LF	E4-12	5
LF	E4-13	5
LF	E4-14	5
LF	E4-15	5
LF	E4-16	5
LF	E4-17	5
LF	E4-18	5
LF	E4-19	5
LF	E5-1	4
LF	E5-2	4
LF	E5-3	4
LF	E5-4	4
LF	E5-5	4
LF	E5-6	4
LF	E5-7	4
LF	E5-8	4
LF	E5-9	4
LF	E5-10	4
LF	E5-11	4
LF	E5-12	4
LF	E5-13	5
LF	E5-14	5
LF	E6-1	4
LF	E6-2	4
LF	E6-3	4
LF	E6-4	4
LF	E6-5	4
LF	E6-6	4
LF	E6-7	4
LF	E6-8	4
LF	E6-9	4
LF	E6-10	4
LF	E6-11	4
LF	E6-12	4
LF	E6-13	4
LF	E6-14	4
LF	E6-15	4
LF	E6-16	4
LF	E6-17	4
LF	E6-18	4
LF	E6-19	5
LF	E6-20	5
LF	E6-21	5
LF	E6-22	5
LF	E7-1	4
LF	E7-2	4
LF	E7-3	4
LF	E7-4	4
LF	E7-5	4
LF	E7-6	4
LF	E7-7	4
LF	E7-8	4
LF	E7-9	4
LF	E7-10	5
LF	E8-1	5
LF	E8-2	5
LF	E8-3	5
LF	E8-4	5
LF	E8-5	5
LF	E9-1	5

## Sheet: NJF1-EGG
Population	No. of egg *	Duration	*: Individuals with the same middle number are from the same oviposition substrate
NJF1	F1-1-1	4
NJF1	F1-1-2	5
NJF1	F1-1-3	5
NJF1	F1-1-4	5
NJF1	F1-1-5	5
NJF1	F1-1-6	6
NJF1	F1-1-7	6
NJF1	F1-2-1	5
NJF1	F1-2-2	5
NJF1	F1-3-1	6
NJF1	F1-4-1	5
NJF1	F1-4-2	5
NJF1	F1-4-3	5
NJF1	F1-4-4	5
NJF1	F1-4-5	5
NJF1	F1-4-6	5
NJF1	F1-5-1	4
NJF1	F1-5-2	4
NJF1	F1-5-3	4
NJF1	F1-5-4	4
NJF1	F1-5-5	4
NJF1	F1-5-6	4
NJF1	F1-5-7	4
NJF1	F1-5-8	4
NJF1	F1-5-9	4
NJF1	F1-5-10	4
NJF1	F1-5-11	5
NJF1	F1-5-12	5
NJF1	F1-5-13	5
NJF1	F1-5-14	5
NJF1	F1-5-15	5
NJF1	F1-5-16	5
NJF1	F1-5-17	5
NJF1	F1-5-18	5
NJF1	F1-5-19	5
NJF1	F1-5-20	5
NJF1	F1-5-21	5
NJF1	F1-5-22	5
NJF1	F1-5-23	5
NJF1	F1-5-24	5
NJF1	F1-5-25	5
NJF1	F1-5-26	5
NJF1	F1-6-1	3
NJF1	F1-6-2	4
NJF1	F1-6-3	4
NJF1	F1-6-4	4
NJF1	F1-6-5	4
NJF1	F1-6-6	4
NJF1	F1-6-7	4
NJF1	F1-6-8	4
NJF1	F1-6-9	4
NJF1	F1-6-10	4
NJF1	F1-6-11	4
NJF1	F1-6-12	4
NJF1	F1-7-1	4
NJF1	F1-7-2	4
NJF1	F1-7-3	5
NJF1	F1-7-4	5
NJF1	F1-7-5	5
NJF1	F1-7-6	5
NJF1	F1-7-7	6
NJF1	F1-7-8	8
NJF1	F1-7-9	8
NJF1	F1-8-1	4
NJF1	F1-8-2	4
NJF1	F1-8-3	4
NJF1	F1-8-4	4
NJF1	F1-8-5	4
NJF1	F1-8-6	4
NJF1	F1-8-7	4
NJF1	F1-8-8	4
NJF1	F1-8-9	4
NJF1	F1-8-10	5
NJF1	F1-8-11	5
NJF1	F1-8-12	5
NJF1	F1-8-13	5
NJF1	F1-8-14	6
NJF1	F1-8-15	6
NJF1	F1-8-16	6
NJF1	F1-9-1	4
NJF1	F1-9-2	4
NJF1	F1-9-3	4
NJF1	F1-9-4	5
NJF1	F1-9-5	5
NJF1	F1-9-6	5
NJF1	F1-9-7	5
NJF1	F1-9-8	5
NJF1	F1-9-9	5
NJF1	F1-9-10	5
NJF1	F1-9-11	5
NJF1	F1-9-12	5
NJF1	F1-9-13	5
NJF1	F1-9-14	6
NJF1	F1-9-15	7
NJF1	F1-9-16	7
NJF1	F1-10-1	4
NJF1	F1-10-2	4
NJF1	F1-10-3	4
NJF1	F1-10-4	4
NJF1	F1-10-5	4
NJF1	F1-10-6	4
NJF1	F1-10-7	4
NJF1	F1-10-8	4
NJF1	F1-10-9	4
NJF1	F1-10-10	4
NJF1	F1-10-11	4
NJF1	F1-10-12	4
NJF1	F1-10-13	5
NJF1	F1-10-14	5
NJF1	F1-10-15	5
NJF1	F1-10-16	5
NJF1	F1-10-17	5
NJF1	F1-10-18	5
NJF1	F1-10-19	5
NJF1	F1-10-20	5
NJF1	F1-10-21	5
NJF1	F1-10-22	5
NJF1	F1-10-23	5
NJF1	F1-10-24	5
NJF1	F1-10-25	5
NJF1	F1-10-26	5
NJF1	F1-10-27	5
NJF1	F1-10-28	5
NJF1	F1-10-29	5
NJF1	F1-10-30	5
NJF1	F1-10-31	5
NJF1	F1-10-32	5
NJF1	F1-10-33	5
NJF1	F1-10-34	5
NJF1	F1-10-35	5
NJF1	F1-10-36	5
NJF1	F1-10-37	5
NJF1	F1-10-38	5
NJF1	F1-10-39	5
NJF1	F1-10-40	5
NJF1	F1-10-41	5
NJF1	F1-10-42	5
NJF1	F1-10-43	5
NJF1	F1-10-44	5
NJF1	F1-10-45	5
NJF1	F1-10-46	5
NJF1	F1-10-47	5
NJF1	F1-10-48	5
NJF1	F1-10-49	5
NJF1	F1-10-50	5
NJF1	F1-10-51	5
NJF1	F1-10-52	5
NJF1	F1-10-53	5
NJF1	F1-10-54	5
NJF1	F1-10-55	5
NJF1	F1-10-56	5
NJF1	F1-10-57	5
NJF1	F1-10-58	6
NJF1	F1-10-59	6
NJF1	F1-10-60	6
NJF1	F1-11-1	5
NJF1	F1-11-2	5
NJF1	F1-11-3	5
NJF1	F1-11-4	5
NJF1	F1-11-5	5
NJF1	F1-11-6	5
NJF1	F1-11-7	7
NJF1	F1-11-8	7
NJF1	F1-12-1	5
NJF1	F1-12-2	5
NJF1	F1-12-3	5
NJF1	F1-12-4	5
NJF1	F1-12-5	5
NJF1	F1-12-6	5
NJF1	F1-12-7	5
NJF1	F1-12-8	5
NJF1	F1-12-9	5
NJF1	F1-12-10	5
NJF1	F1-12-11	5
NJF1	F1-12-12	5
NJF1	F1-12-13	5
NJF1	F1-12-14	5
NJF1	F1-12-15	5
NJF1	F1-12-16	5
NJF1	F1-12-17	5
NJF1	F1-12-18	5
NJF1	F1-12-19	5
NJF1	F1-12-20	5
NJF1	F1-12-21	5
NJF1	F1-12-22	5
NJF1	F1-12-23	5
NJF1	F1-12-24	5
NJF1	F1-12-25	5
NJF1	F1-12-26	5
NJF1	F1-12-27	6
NJF1	F1-12-28	6
NJF1	F1-12-29	6
NJF1	F1-12-30	6
NJF1	F1-12-31	6
NJF1	F1-12-32	7
NJF1	F1-12-33	7
NJF1	F1-13-1	4
NJF1	F1-13-2	4
NJF1	F1-13-3	4
NJF1	F1-13-4	4
NJF1	F1-13-5	4
NJF1	F1-13-6	5

## Sheet: NJF2-EGG
Population	No. of egg *	Duration	*: Individuals with the same middle number are from the same oviposition substrate
NJF2	F2-1-1	4
NJF2	F2-1-2	4
NJF2	F2-1-3	4
NJF2	F2-1-4	4
NJF2	F2-1-5	4
NJF2	F2-1-6	4
NJF2	F2-1-7	4
NJF2	F2-2-1	4
NJF2	F2-2-2	4
NJF2	F2-2-3	4
NJF2	F2-2-4	4
NJF2	F2-2-5	4
NJF2	F2-2-6	4
NJF2	F2-2-7	4
NJF2	F2-2-8	5
NJF2	F2-2-9	5
NJF2	F2-2-10	5
NJF2	F2-2-11	5
NJF2	F2-2-12	6
NJF2	F2-2-13	6
NJF2	F2-3-1	4
NJF2	F2-4-1	4
NJF2	F2-4-2	4
NJF2	F2-5-1	3
NJF2	F2-5-2	4
NJF2	F2-5-3	4
NJF2	F2-5-4	4
NJF2	F2-5-5	4
NJF2	F2-5-6	4
NJF2	F2-5-7	4
NJF2	F2-5-8	4
NJF2	F2-5-9	4
NJF2	F2-5-10	4
NJF2	F2-5-11	4
NJF2	F2-5-12	4
NJF2	F2-5-13	4
NJF2	F2-5-14	4
NJF2	F2-5-15	4
NJF2	F2-5-16	4
NJF2	F2-5-17	4
NJF2	F2-5-18	4
NJF2	F2-5-19	4
NJF2	F2-5-20	4
NJF2	F2-5-21	4
NJF2	F2-5-22	4
NJF2	F2-5-23	4
NJF2	F2-5-24	4
NJF2	F2-5-25	4
NJF2	F2-5-26	4
NJF2	F2-5-27	4
NJF2	F2-5-28	5
NJF2	F2-5-29	5
NJF2	F2-5-30	5
NJF2	F2-5-31	5
NJF2	F2-5-32	5
NJF2	F2-6-1	3
NJF2	F2-6-2	3
NJF2	F2-6-3	3
NJF2	F2-6-4	3
NJF2	F2-6-5	3
NJF2	F2-6-6	3
NJF2	F2-6-7	3
NJF2	F2-6-8	3
NJF2	F2-6-9	3
NJF2	F2-6-10	3
NJF2	F2-6-11	3
NJF2	F2-6-12	3
NJF2	F2-6-13	3
NJF2	F2-6-14	3
NJF2	F2-6-15	3
NJF2	F2-6-16	4
NJF2	F2-6-17	4
NJF2	F2-6-18	4
NJF2	F2-6-19	4
NJF2	F2-6-20	4
NJF2	F2-6-21	4
NJF2	F2-6-22	5
NJF2	F2-7-1	3
NJF2	F2-7-2	3
NJF2	F2-7-3	3
NJF2	F2-7-4	3
NJF2	F2-7-5	3
NJF2	F2-7-6	3
NJF2	F2-7-7	3
NJF2	F2-7-8	3
NJF2	F2-7-9	3
NJF2	F2-7-10	3
NJF2	F2-7-11	3
NJF2	F2-7-12	3
NJF2	F2-7-13	4
NJF2	F2-8-1	3
NJF2	F2-8-2	3
NJF2	F2-8-3	3
NJF2	F2-8-4	3
NJF2	F2-8-5	3
NJF2	F2-8-6	3
NJF2	F2-8-7	3
NJF2	F2-8-8	3
NJF2	F2-8-9	3
NJF2	F2-8-10	3
NJF2	F2-8-11	3
NJF2	F2-8-12	3
NJF2	F2-8-13	3
NJF2	F2-8-14	3
NJF2	F2-8-15	4
NJF2	F2-8-16	4
NJF2	F2-8-17	4
NJF2	F2-9-1	4
NJF2	F2-9-2	6
NJF2	F2-9-3	8
NJF2	F2-10-1	5

## Sheet: NJF3-EGG
Population	No. of egg *	Duration	*: Individuals with the same middle number are from the same oviposition substrate
NJF3	F3-1-1	3
NJF3	F3-1-2	3
NJF3	F3-1-3	3
NJF3	F3-1-4	3
NJF3	F3-1-5	3
NJF3	F3-1-6	3
NJF3	F3-1-7	3
NJF3	F3-1-8	3
NJF3	F3-1-9	3
NJF3	F3-1-10	3
NJF3	F3-1-11	3
NJF3	F3-1-12	3
NJF3	F3-1-13	3
NJF3	F3-1-14	3
NJF3	F3-1-15	3
NJF3	F3-1-16	3
NJF3	F3-1-17	3
NJF3	F3-1-18	3
NJF3	F3-1-19	3
NJF3	F3-1-20	3
NJF3	F3-1-21	3
NJF3	F3-1-22	3
NJF3	F3-1-23	3
NJF3	F3-1-24	3
NJF3	F3-1-25	3
NJF3	F3-1-26	3
NJF3	F3-1-27	4
NJF3	F3-1-28	4
NJF3	F3-1-29	4
NJF3	F3-1-30	4
NJF3	F3-1-31	4
NJF3	F3-1-32	4
NJF3	F3-1-33	4
NJF3	F3-1-34	4
NJF3	F3-1-35	4
NJF3	F3-1-36	4
NJF3	F3-1-37	4
NJF3	F3-1-38	4
NJF3	F3-1-39	4
NJF3	F3-1-40	4
NJF3	F3-1-41	4
NJF3	F3-1-42	4
NJF3	F3-1-43	4
NJF3	F3-1-44	4
NJF3	F3-1-45	4
NJF3	F3-1-46	4
NJF3	F3-1-47	4
NJF3	F3-1-48	4
NJF3	F3-1-49	4
NJF3	F3-2-1	3
NJF3	F3-2-2	3
NJF3	F3-2-3	3
NJF3	F3-2-4	3
NJF3	F3-2-5	3
NJF3	F3-2-6	3
NJF3	F3-2-7	3
NJF3	F3-2-8	3
NJF3	F3-2-9	3
NJF3	F3-2-10	3
NJF3	F3-2-11	3
NJF3	F3-2-12	3
NJF3	F3-2-13	3
NJF3	F3-2-14	3
NJF3	F3-2-15	3
NJF3	F3-2-16	3
NJF3	F3-2-17	3
NJF3	F3-2-18	3
NJF3	F3-2-19	3
NJF3	F3-2-20	3
NJF3	F3-2-21	3
NJF3	F3-2-22	4
NJF3	F3-2-23	4
NJF3	F3-2-24	4
NJF3	F3-2-25	4
NJF3	F3-2-26	4
NJF3	F3-2-27	4
NJF3	F3-2-28	4
NJF3	F3-2-29	4
NJF3	F3-2-30	4
NJF3	F3-3-1	5
NJF3	F3-3-2	6
NJF3	F3-3-3	6
NJF3	F3-4-1	3
NJF3	F3-4-2	3
NJF3	F3-4-3	3
NJF3	F3-4-4	3
NJF3	F3-4-5	3
NJF3	F3-4-6	3
NJF3	F3-4-7	3
NJF3	F3-4-8	3
NJF3	F3-4-9	3
NJF3	F3-4-10	3
NJF3	F3-4-11	3
NJF3	F3-4-12	3
NJF3	F3-4-13	3
NJF3	F3-4-14	3
NJF3	F3-4-15	3
NJF3	F3-4-16	3
NJF3	F3-4-17	3
NJF3	F3-4-18	3
NJF3	F3-4-19	3
NJF3	F3-4-20	3
NJF3	F3-4-21	3
NJF3	F3-4-22	3
NJF3	F3-4-23	3
NJF3	F3-4-24	3
NJF3	F3-4-25	4
NJF3	F3-4-26	4
NJF3	F3-4-27	4
NJF3	F3-4-28	4
NJF3	F3-4-29	4
NJF3	F3-5-1	4
NJF3	F3-5-2	5
NJF3	F3-5-3	5

## Sheet: NJ10-LARVA
Population	No. of larva *	Duration	*: Individuals with the same initial letter and number are larvae that come from eggs laid on the same oviposition substrate and hatched on the same day
NJ10	A1-1	10
NJ10	A1-2	10
NJ10	A1-3	11
NJ10	A1-4	11
NJ10	A1-5	11
NJ10	A1-6	13
NJ10	A2-1	13
NJ10	A2-2	15
NJ10	A3-1	10
NJ10	A3-2	10
NJ10	A3-3	10
NJ10	A3-4	10
NJ10	A3-5	10
NJ10	A3-6	10
NJ10	A3-7	11
NJ10	A3-8	12
NJ10	A3-9	13
NJ10	A3-10	14
NJ10	A4-1	11
NJ10	A4-2	12
NJ10	A5-1	10
NJ10	A5-2	11
NJ10	A6-1	8
NJ10	A7-1	10
NJ10	A7-2	11
NJ10	A7-3	12
NJ10	A7-4	12
NJ10	A7-5	13
NJ10	A7-6	13
NJ10	A8-1	11
NJ10	A8-2	12
NJ10	A9-1	10
NJ10	A9-2	10
NJ10	A9-3	10
NJ10	A9-4	10
NJ10	A9-5	13
NJ10	A10-1	10
NJ10	A11-1	7
NJ10	A12-1	7
NJ10	A12-2	11
NJ10	A12-3	11
NJ10	A13-1	10
NJ10	A14-1	9
NJ10	A14-2	10
NJ10	A14-3	10
NJ10	A14-4	11
NJ10	A14-5	12
NJ10	A14-6	13
NJ10	A15-1	10
NJ10	A15-2	13
NJ10	A16-1	9
NJ10	A16-2	9
NJ10	A16-3	10
NJ10	A16-4	10
NJ10	A16-5	10
NJ10	A16-6	10
NJ10	A16-7	10
NJ10	A16-8	10
NJ10	A16-9	10
NJ10	A16-10	11
NJ10	A16-11	12
NJ10	A16-12	12
NJ10	A16-13	12
NJ10	A16-14	14
NJ10	A17-1	12
NJ10	A17-2	12
NJ10	A17-3	12
NJ10	A17-4	12
NJ10	A18-1	10
NJ10	A18-2	11
NJ10	A19-1	7
NJ10	A19-2	7
NJ10	A20-1	11
NJ10	A20-2	12
NJ10	A21-1	12
NJ10	A22-1	10
NJ10	A22-2	10
NJ10	A22-3	11
NJ10	A22-4	11
NJ10	A22-5	11
NJ10	A22-6	11
NJ10	A22-7	11
NJ10	A22-8	11
NJ10	A22-9	12
NJ10	A22-10	12
NJ10	A22-11	12
NJ10	A23-1	11
NJ10	A23-2	11
NJ10	A23-3	11
NJ10	A23-4	13
NJ10	A23-5	15
NJ10	A24-1	12
NJ10	A25-1	12
NJ10	A26-1	10
NJ10	A26-2	10
NJ10	A26-3	11
NJ10	A26-4	11
NJ10	A26-5	11
NJ10	A26-6	11
NJ10	A26-7	13
NJ10	A26-8	15
NJ10	A27-1	15
NJ10	A28-1	10
NJ10	A29-1	10
NJ10	A30-1	30
NJ10	A31-1	10
NJ10	A31-2	12
NJ10	A31-3	14
NJ10	A31-4	14
NJ10	A32-1	10
NJ10	A32-2	10
NJ10	A32-3	11
NJ10	A32-4	11
NJ10	A32-5	13
NJ10	A32-6	14
NJ10	A32-7	14
NJ10	A33-1	11
NJ10	A33-2	11
NJ10	A33-3	12
NJ10	A33-4	12
NJ10	A33-5	12
NJ10	A33-6	12
NJ10	A34-1	9
NJ10	A34-2	11
NJ10	A34-3	11
NJ10	A34-4	11
NJ10	A34-5	12
NJ10	A34-6	12
NJ10	A35-1	10
NJ10	A35-2	11
NJ10	A35-3	11
NJ10	A35-4	12
NJ10	A35-5	12
NJ10	A35-6	12
NJ10	A35-7	12
NJ10	A35-8	12
NJ10	A35-9	12
NJ10	A35-10	12
NJ10	A35-11	12
NJ10	A35-12	12
NJ10	A35-13	12
NJ10	A35-14	12
NJ10	A35-15	12
NJ10	A35-16	12
NJ10	A35-17	12
NJ10	A35-18	12
NJ10	A36-1	9
NJ10	A36-2	9
NJ10	A36-3	10
NJ10	A36-4	10
NJ10	A36-5	11
NJ10	A37-1	10
NJ10	A37-2	10
NJ10	A37-3	10
NJ10	A37-4	10
NJ10	A37-5	10
NJ10	A37-6	10
NJ10	A37-7	11
NJ10	A37-8	11
NJ10	A37-9	11
NJ10	A37-10	11
NJ10	A37-11	12
NJ10	A37-12	12
NJ10	A38-1	10
NJ10	A38-2	10
NJ10	A38-3	10
NJ10	A38-4	10
NJ10	A38-5	10
NJ10	A38-6	11
NJ10	A38-7	11
NJ10	A38-8	11
NJ10	A38-9	11
NJ10	A38-10	13
NJ10	A38-11	16
NJ10	A38-12	16
NJ10	A38-13	16
NJ10	A39-1	9
NJ10	A39-2	9
NJ10	A39-3	9
NJ10	A39-4	10
NJ10	A39-5	10
NJ10	A39-6	10
NJ10	A39-7	11
NJ10	A39-8	11
NJ10	A39-9	11
NJ10	A39-10	11
NJ10	A39-11	11
NJ10	A39-12	11
NJ10	A39-13	12
NJ10	A40-1	10
NJ10	A40-2	12
NJ10	A40-3	12
NJ10	A40-4	12
NJ10	A40-5	12
NJ10	A40-6	13
NJ10	A41-1	11
NJ10	A42-1	11
NJ10	A42-2	11
NJ10	A42-3	11
NJ10	A42-4	11
NJ10	A42-5	11
NJ10	A42-6	12
NJ10	A42-7	14
NJ10	A43-1	10
NJ10	A43-2	10
NJ10	A43-3	11
NJ10	A43-4	11
NJ10	A43-5	12
NJ10	A43-6	13
NJ10	A44-1	10
NJ10	A44-2	12
NJ10	A45-1	10
NJ10	A45-2	11
NJ10	A46-1	8
NJ10	A47-1	12
NJ10	A47-2	12
NJ10	A47-3	12
NJ10	A47-4	13
NJ10	A47-5	16
NJ10	A48-1	10

## Sheet: NJ11-LARVA
Population	No. of larva *	Duration	*: Individuals with the same initial letter and number are larvae that come from eggs laid on the same oviposition substrate and hatched on the same day
NJ11	B1-1	10
NJ11	B1-2	10
NJ11	B1-3	10
NJ11	B1-4	10
NJ11	B1-5	11
NJ11	B1-6	11
NJ11	B1-7	11
NJ11	B1-8	11
NJ11	B1-9	11
NJ11	B1-10	11
NJ11	B1-11	12
NJ11	B1-12	12
NJ11	B1-13	14
NJ11	B2-1	10
NJ11	B3-1	10
NJ11	B3-2	10
NJ11	B3-3	10
NJ11	B3-4	10
NJ11	B3-5	10
NJ11	B3-6	10
NJ11	B3-7	10
NJ11	B3-8	10
NJ11	B3-9	10
NJ11	B3-10	11
NJ11	B3-11	12
NJ11	B3-12	12
NJ11	B3-13	13
NJ11	B3-14	14
NJ11	B4-1	10
NJ11	B4-2	10
NJ11	B5-1	11
NJ11	B5-2	11
NJ11	B6-1	10
NJ11	B6-2	10
NJ11	B6-3	10
NJ11	B6-4	10
NJ11	B6-5	10
NJ11	B6-6	10
NJ11	B6-7	10
NJ11	B6-8	10
NJ11	B6-9	11
NJ11	B6-10	11
NJ11	B6-11	11
NJ11	B6-12	11
NJ11	B6-13	11
NJ11	B6-14	11
NJ11	B6-15	11
NJ11	B6-16	11
NJ11	B6-17	11
NJ11	B6-18	12
NJ11	B6-19	12
NJ11	B6-20	12
NJ11	B6-21	12
NJ11	B6-22	12
NJ11	B6-23	12
NJ11	B6-24	14
NJ11	B6-25	15
NJ11	B7-1	11
NJ11	B7-2	12
NJ11	B8-1	10
NJ11	B8-2	11
NJ11	B8-3	11
NJ11	B8-4	11
NJ11	B8-5	12
NJ11	B8-6	12
NJ11	B8-7	12
NJ11	B8-8	14
NJ11	B9-1	10
NJ11	B9-2	10
NJ11	B9-3	10
NJ11	B9-4	10
NJ11	B9-5	10
NJ11	B9-6	10
NJ11	B9-7	11
NJ11	B9-8	12
NJ11	B9-9	12
NJ11	B9-10	12
NJ11	B9-11	12
NJ11	B9-12	12
NJ11	B9-13	12
NJ11	B9-14	12
NJ11	B9-15	13
NJ11	B9-16	13
NJ11	B9-17	13
NJ11	B9-18	13
NJ11	B9-19	13
NJ11	B9-20	13
NJ11	B9-21	13
NJ11	B9-22	13
NJ11	B9-23	13
NJ11	B9-24	13
NJ11	B9-25	13
NJ11	B9-26	13
NJ11	B9-27	13
NJ11	B9-28	13
NJ11	B9-29	13
NJ11	B9-30	14
NJ11	B9-31	14
NJ11	B9-32	14
NJ11	B9-33	14
NJ11	B9-34	14
NJ11	B9-35	14
NJ11	B9-36	14
NJ11	B9-37	14
NJ11	B9-38	14
NJ11	B10-1	12
NJ11	B11-1	12
NJ11	B11-2	14
NJ11	B12-1	12
NJ11	B12-2	12
NJ11	B12-3	12
NJ11	B13-1	10
NJ11	B13-2	12
NJ11	B14-1	9
NJ11	B14-2	9
NJ11	B14-3	9
NJ11	B14-4	10
NJ11	B14-5	10
NJ11	B14-6	11
NJ11	B14-7	11
NJ11	B14-8	11
NJ11	B15-1	10
NJ11	B15-2	10
NJ11	B15-3	10
NJ11	B15-4	10
NJ11	B16-1	11
NJ11	B16-2	12
NJ11	B17-1	9
NJ11	B17-2	9
NJ11	B17-3	9
NJ11	B17-4	9
NJ11	B17-5	9
NJ11	B17-6	9
NJ11	B17-7	9
NJ11	B17-8	10
NJ11	B17-9	10
NJ11	B17-10	10
NJ11	B17-11	10
NJ11	B17-12	10
NJ11	B17-13	10
NJ11	B17-14	10
NJ11	B17-15	10
NJ11	B17-16	10
NJ11	B17-17	10
NJ11	B17-18	10
NJ11	B17-19	10
NJ11	B17-20	10
NJ11	B17-21	10
NJ11	B17-22	10
NJ11	B17-23	10
NJ11	B17-24	10
NJ11	B17-25	10
NJ11	B17-26	11
NJ11	B17-27	11
NJ11	B17-28	11
NJ11	B17-29	11
NJ11	B17-30	11
NJ11	B17-31	11
NJ11	B17-32	12
NJ11	B17-33	12
NJ11	B17-34	12
NJ11	B18-1	10
NJ11	B18-2	10
NJ11	B18-3	10
NJ11	B18-4	10
NJ11	B18-5	10
NJ11	B18-6	10
NJ11	B18-7	10
NJ11	B18-8	10
NJ11	B18-9	10
NJ11	B18-10	10
NJ11	B18-11	10
NJ11	B18-12	10
NJ11	B18-13	10
NJ11	B18-14	10
NJ11	B18-15	11
NJ11	B18-16	11
NJ11	B18-17	11
NJ11	B18-18	12
NJ11	B18-19	12
NJ11	B18-20	12
NJ11	B18-21	12
NJ11	B18-22	12
NJ11	B18-23	12
NJ11	B18-24	12
NJ11	B18-25	12
NJ11	B18-26	12
NJ11	B18-27	12
NJ11	B18-28	12
NJ11	B18-29	12
NJ11	B18-30	12
NJ11	B18-31	12
NJ11	B18-32	12
NJ11	B18-33	12
NJ11	B18-34	13
NJ11	B19-1	11
NJ11	B19-2	11
NJ11	B19-3	11
NJ11	B19-4	11
NJ11	B19-5	11
NJ11	B19-6	11
NJ11	B19-7	11
NJ11	B19-8	12
NJ11	B19-9	12
NJ11	B19-10	14
NJ11	B19-11	14
NJ11	B19-12	14
NJ11	B19-13	14
NJ11	B19-14	14
NJ11	B19-15	14
NJ11	B19-16	14
NJ11	B19-17	14
NJ11	B19-18	14
NJ11	B19-19	14
NJ11	B19-20	14
NJ11	B20-1	10
NJ11	B20-2	11
NJ11	B20-3	11
NJ11	B20-4	12
NJ11	B21-1	9
NJ11	B21-2	11
NJ11	B22-1	9
NJ11	B22-2	11
NJ11	B22-3	11
NJ11	B22-4	11
NJ11	B22-5	11
NJ11	B22-6	12
NJ11	B23-1	11
NJ11	B23-2	11
NJ11	B23-3	11
NJ11	B23-4	12
NJ11	B23-5	12
NJ11	B24-1	9
NJ11	B25-1	10
NJ11	B25-2	10
NJ11	B25-3	10
NJ11	B25-4	10
NJ11	B25-5	10
NJ11	B25-6	10
NJ11	B25-7	10
NJ11	B25-8	10
NJ11	B25-9	10
NJ11	B25-10	11
NJ11	B25-11	11
NJ11	B25-12	11
NJ11	B25-13	11
NJ11	B25-14	11
NJ11	B25-15	11
NJ11	B25-16	11
NJ11	B25-17	11
NJ11	B25-18	11
NJ11	B25-19	11
NJ11	B25-20	11
NJ11	B25-21	11
NJ11	B25-22	11
NJ11	B25-23	11
NJ11	B25-24	11
NJ11	B25-25	16
NJ11	B26-1	9
NJ11	B26-2	9
NJ11	B26-3	9
NJ11	B26-4	9
NJ11	B26-5	9
NJ11	B26-6	9
NJ11	B26-7	9
NJ11	B26-8	10
NJ11	B26-9	10
NJ11	B26-10	10
NJ11	B26-11	10
NJ11	B26-12	10
NJ11	B26-13	10
NJ11	B26-14	10
NJ11	B26-15	10
NJ11	B26-16	10
NJ11	B26-17	11
NJ11	B26-18	11
NJ11	B26-19	11
NJ11	B26-20	11
NJ11	B26-21	11
NJ11	B26-22	11
NJ11	B26-23	11
NJ11	B26-24	11
NJ11	B26-25	11
NJ11	B26-26	11
NJ11	B26-27	11
NJ11	B26-28	12
NJ11	B26-29	12
NJ11	B26-30	12
NJ11	B26-31	12
NJ11	B26-32	12
NJ11	B26-33	12
NJ11	B26-34	12
NJ11	B26-35	12
NJ11	B26-36	12
NJ11	B26-37	13
NJ11	B26-38	13
NJ11	B26-39	13
NJ11	B26-40	15
NJ11	B26-41	15
NJ11	B27-1	11
NJ11	B27-2	11
NJ11	B27-3	11
NJ11	B27-4	11
NJ11	B27-5	11
NJ11	B27-6	12
NJ11	B27-7	12
NJ11	B27-8	12
NJ11	B27-9	12
NJ11	B27-10	14
NJ11	B27-11	14
NJ11	B27-12	14
NJ11	B27-13	14
NJ11	B27-14	14
NJ11	B27-15	15
NJ11	B27-16	15
NJ11	B27-17	15
NJ11	B27-18	15
NJ11	B27-19	15
NJ11	B27-20	15
NJ11	B28-1	11
NJ11	B29-1	14
NJ11	B30-1	11
NJ11	B30-2	11
NJ11	B30-3	19

[truncated: 22 more sheets: NJP-LARVA, SH-LARVA, LF-LARVA, NJF1-LARVA, NJF2-LARVA, NJF3-LARVA, NJ10-PREPUPA, NJ11-PREPUPA, NJP-PREPUPA, SH-PREPUPA, LF-PREPUPA, NJF1-PREPUPA, NJF2-PREPUPA, NJF3-PREPUPA, NJ10-PUPA, NJ11-PUPA, NJP-PUPA, SH-PUPA, LF-PUPA, NJF1-PUPA …]
