# Supplementary material for: Life-History Parameters of Phyllotreta striolata (F.) (Coleoptera: Chrysomelidae) Acquired by a Laboratory-Rearing Method
Source: Insects. 2025 Mar 3;16(3):260. doi: 10.3390/insects16030260 (PMC11942738; doi:10.3390/insects16030260)
Supplement: Supplementary file 1 [file insects-16-00260-s001.zip › Table S2-The original data of survival rates of Phyllotreta striolata across four developmental stages in five F1 populations and three generations.xlsx]

## Sheet: NJ10-Survival
Population	No. of egg group *	Egg count	Newly-Hatched larva count	Prepupa count	Pupa count	Adult count	*: The eggs laid on the same substrate were counted as one group and survival data of individuals from the same group were recorded across four developmental stages
NJ10	1	14	6	0	0	0
NJ10	2	29	13	8	2	1
NJ10	3	56	23	10	6	3
NJ10	4	47	19	8	6	4
NJ10	5	65	11	7	6	5
NJ10	6	96	28	8	6	4
NJ10	7	185	59	22	17	13
NJ10	8	73	22	3	2	0
NJ10	9	102	45	11	6	2
NJ10	10	87	52	5	4	3
NJ10	11	61	21	2	1	0
NJ10	12	104	27	9	7	6
NJ10	13	84	20	2	1	1
NJ10	14	76	37	5	2	0
NJ10	15	81	37	13	10	6
NJ10	16	192	72	29	26	24
NJ10	17	60	21	0	0	0
NJ10	18	247	103	25	21	14
NJ10	19	180	76	20	13	10
NJ10	20	123	60	15	10	7
NJ10	21	35	20	3	1	1
NJ10	22	68	36	5	4	4

## Sheet: NJ11-Survival
Population	No. of egg group *	Egg count	Newly-Hatched larva count	Prepupa count	Pupa count	Adult count	*: The eggs laid on the same substrate were counted as one group and survival data of individuals from the same group were recorded across four developmental stages
NJ11	1	90	27	14	13	10
NJ11	2	148	32	16	13	9
NJ11	3	258	68	29	16	14
NJ11	4	338	116	47	39	31
NJ11	5	220	59	7	5	5
NJ11	6	141	31	14	6	5
NJ11	7	426	135	68	52	41
NJ11	8	275	110	26	6	5
NJ11	9	135	71	12	3	1
NJ11	10	389	261	86	63	51

## Sheet: NJP-Survival
Population	No. of egg group *	Egg count	Newly-Hatched larva count	Prepupa count	Pupa count	Adult count	*: The eggs laid on the same substrate were counted as one group and survival data of individuals from the same group were recorded across four developmental stages
NJP	1	11	3	3	3	1
NJP	2	14	8	0	0	0
NJP	3	18	7	4	2	2
NJP	4	27	18	7	0	0
NJP	5	15	3	1	1	1
NJP	6	72	18	1	0	0
NJP	7	42	10	2	0	0
NJP	8	13	8	0	0	0
NJP	9	51	9	4	1	0
NJP	10	52	13	6	5	3
NJP	11	64	13	3	1	0

## Sheet: SH-Survival
Population	No. of egg group *	Egg count	Newly-Hatched larva count	Prepupa count	Pupa count	Adult count	*: The eggs laid on the same substrate were counted as one group and survival data of individuals from the same group were recorded across four developmental stages
SH	1	29	18	10	10	4
SH	2	174	71	18	12	9
SH	3	99	27	5	3	2
SH	4	67	40	14	6	5
SH	5	677	327	40	13	8
SH	6	211	91	24	12	9
SH	7	550	282	43	30	23
SH	8	145	89	9	2	1
SH	9	319	184	28	18	15

## Sheet: LF-Survival
Population	No. of egg group *	Egg count	Newly-Hatched larva count	Prepupa count	Pupa count	Adult count	*: The eggs laid on the same substrate were counted as one group and survival data of individuals from the same group were recorded across four developmental stages
LF	1	73	19	13	6	4
LF	2	27	14	8	4	2
LF	3	35	22	10	7	6
LF	4	43	10	2	1	1

## Sheet: NJF1-Survival
Population	No. of egg group *	Egg count	Newly-Hatched larva count	Prepupa count	Pupa count	Adult count	*: The eggs laid on the same substrate were counted as one group and survival data of individuals from the same group were recorded across four developmental stages
NJF1	1	49	16	5	4	4
NJF1	2	41	16	13	11	11
NJF1	3	107	60	33	30	20
NJF1	4	15	8	6	4	3
NJF1	5	56	33	26	19	10

## Sheet: NJF2-Survival
Population	No. of egg group *	Egg count	Newly-Hatched larva count	Prepupa count	Pupa count	Adult count	*: The eggs laid on the same substrate were counted as one group and survival data of individuals from the same group were recorded across four developmental stages
NJF2	1	83	32	11	5	3
NJF3	2	127	22	7	6	3
NJF4	3	37	13	1	0	0
NJF5	4	37	17	4	3	1

## Sheet: NJF3-Survival
Population	No. of egg group *	Egg count	Newly-Hatched larva count	Prepupa count	Pupa count	Adult count	*: The eggs laid on the same substrate were counted as one group and survival data of individuals from the same group were recorded across four developmental stages
NJF3	1	155	49	16	7	2
NJF3	2	93	30	16	11	7
NJF3	3	64	29	8	3	3
