# Supplementary material for: Life-History Parameters of Phyllotreta striolata (F.) (Coleoptera: Chrysomelidae) Acquired by a Laboratory-Rearing Method
Source: Insects. 2025 Mar 3;16(3):260. doi: 10.3390/insects16030260 (PMC11942738; doi:10.3390/insects16030260)
Supplement: Supplementary file 1 [file insects-16-00260-s001.zip › Table S3-The original data of three response parameters in F1 Phyllotreta striolata populations.xlsx]

## Sheet: NJ10-HTL-FA
NJ10 population
No. of adult	Sex	Tibia Lengths of two hind legs（μm）		Mean of tibia Lengths（μm）	Difference value	Absolute difference（μm）
1	Female	527.33	531.74	529.535	-4.41	4.41
2	Female	516.9	512.17	514.535	4.73	4.73
3	Female	470.2	463.85	467.025	6.35	6.35
4	Female	460.37	470.72	465.545	-10.35	10.35
5	Female	573.58	567.2	570.39	6.38	6.38
6	Female	357.33	368.88	363.105	-11.55	11.55
7	Female	525.86	539.58	532.72	-13.72	13.72
8	Female	538.22	542.72	540.47	-4.5	4.5
9	Female	450.01	463.72	456.865	-13.71	13.71
10	Female	522.54	536.66	529.6	-14.12	14.12
11	Female	454.23	445.09	449.66	9.14	9.14
12	Female	422.95	422.26	422.605	0.69	0.69
13	Female	508.02	528.1	518.06	-20.08	20.08
14	Female	591.12	580.24	585.68	10.88	10.88
15	Female	569.32	573.47	571.395	-4.15	4.15
16	Female	432.5	454.71	443.605	-22.21	22.21
17	Female	474.35	492.83	483.59	-18.48	18.48
18	Female	492.46	496.59	494.525	-4.13	4.13
19	Female	463.85	478.43	471.14	-14.58	14.58
20	Female	484.57	491.35	487.96	-6.78	6.78
21	Female	523.12	519.15	521.135	3.97	3.97
22	Female	522.75	543.3	533.025	-20.55	20.55
23	Female	395.33	413.97	404.65	-18.64	18.64
24	Female	533.59	536.53	535.06	-2.94	2.94
25	Female	519.81	496.18	507.995	23.63	23.63
26	Male	529.2	518.8	524	10.4	10.4
27	Male	425.56	412.05	418.805	13.51	13.51
28	Male	407.93	403.61	405.77	4.32	4.32
29	Male	493.13	471.13	482.13	22	22
30	Male	542.88	559.5	551.19	-16.62	16.62
31	Male	546.3	548.14	547.22	-1.84	1.84
32	Male	561.51	549.62	555.565	11.89	11.89
33	Male	438.73	420.58	429.655	18.15	18.15
34	Male	517.32	506.94	512.13	10.38	10.38
35	Male	469.58	471.34	470.46	-1.76	1.76
36	Male	454.23	440.94	447.585	13.29	13.29
37	Male	538.59	524.28	531.435	14.31	14.31
38	Male	472.88	478.51	475.695	-5.63	5.63
39	Male	406.29	403.64	404.965	2.65	2.65
40	Male	338.73	440.72	389.725	-101.99	101.99
41	Male	501.64	517.86	509.75	-16.22	16.22
42	Male	422	447.38	434.69	-25.38	25.38
43	Male	567.38	548.23	557.805	19.15	19.15
44	Male	518.4	495.42	506.91	22.98	22.98
45	Male	532.5	555.42	543.96	-22.92	22.92
46	Male	498.13	489.23	493.68	8.9	8.9
47	Male	467.89	485.77	476.83	-17.88	17.88
48	Male	539.96	544.76	542.36	-4.8	4.8
49	Male	492.83	501.06	496.945	-8.23	8.23
50	Male	510.84	521.26	516.05	-10.42	10.42
51	Male	510.39	533.78	522.085	-23.39	23.39
52	Male	433.63	443.33	438.48	-9.7	9.7

## Sheet: NJ11-HTL-FA
NJ11 population
No. of adult	Sex	Tibia Lengths of two hind legs（μm）		Mean of tibia Lengths（μm）	Difference value	Absolute difference（μm）
1	Female	408.17	426.81	417.49	-18.64	18.64
2	Female	394.81	373.44	384.125	21.37	21.37
3	Female	433.63	434.61	434.12	-0.98	0.98
4	Female	449.22	460.37	454.795	-11.15	11.15
5	Female	521.89	543.33	532.61	-21.44	21.44
6	Female	440.94	437.4	439.17	3.54	3.54
7	Female	539.78	520.02	529.9	19.76	19.76
8	Female	527.75	538.22	532.985	-10.47	10.47
9	Female	499.33	461.88	480.605	37.45	37.45
10	Female	531.79	532.22	532.005	-0.43	0.43
11	Female	512.67	510.89	511.78	1.78	1.78
12	Female	468.93	480.41	474.67	-11.48	11.48
13	Female	440.94	451.52	446.23	-10.58	10.58
14	Female	556.87	567.53	562.2	-10.66	10.66
15	Female	536.53	559.82	548.175	-23.29	23.29
16	Female	467.79	488.37	478.08	-20.58	20.58
17	Female	532.34	528.12	530.23	4.22	4.22
18	Female	478.81	463.43	471.12	15.38	15.38
19	Female	474.22	469.81	472.015	4.41	4.41
20	Female	508.48	512.76	510.62	-4.28	4.28
21	Female	459.82	451	455.41	8.82	8.82
22	Female	500.76	472.03	486.395	28.73	28.73
23	Female	460.13	483.89	472.01	-23.76	23.76
24	Female	641.33	630.72	636.025	10.61	10.61
25	Female	467.89	489.1	478.495	-21.21	21.21
26	Female	513.24	522.05	517.645	-8.81	8.81
27	Female	499.09	485.77	492.43	13.32	13.32
28	Female	569.58	551.35	560.465	18.23	18.23
29	Female	486.57	467.81	477.19	18.76	18.76
30	Female	542.46	547.88	545.17	-5.42	5.42
31	Female	532.22	519.55	525.885	12.67	12.67
32	Female	523.84	537.59	530.715	-13.75	13.75
33	Female	518.8	516.64	517.72	2.16	2.16
34	Female	456.98	441.13	449.055	15.85	15.85
35	Female	494.31	519.01	506.66	-24.7	24.7
36	Male	527.82	505.69	516.755	22.13	22.13
37	Male	456.77	473.71	465.24	-16.94	16.94
38	Male	453.42	463.43	458.425	-10.01	10.01
39	Male	460.16	447.27	453.715	12.89	12.89
40	Male	527.61	516.92	522.265	10.69	10.69
41	Male	499.18	494.04	496.61	5.14	5.14
42	Male	385.2	398.27	391.735	-13.07	13.07
43	Male	483.09	476.44	479.765	6.65	6.65
44	Male	513.17	536.14	524.655	-22.97	22.97
45	Male	530.28	534.51	532.395	-4.23	4.23
46	Male	401.44	405.51	403.475	-4.07	4.07
47	Male	472.88	482.08	477.48	-9.2	9.2
48	Male	525.42	529.36	527.39	-3.94	3.94
49	Male	452.7	482.08	467.39	-29.38	29.38
50	Male	502.68	507.14	504.91	-4.46	4.46
51	Male	441.6	454.42	448.01	-12.82	12.82
52	Male	455.91	472.06	463.985	-16.15	16.15
53	Male	447.76	431.38	439.57	16.38	16.38
54	Male	609.38	611.75	610.565	-2.37	2.37
55	Male	525.86	517.86	521.86	8	8
56	Male	513.93	512.03	512.98	1.9	1.9
57	Male	385.83	357.33	371.58	28.5	28.5
58	Male	411.76	419.02	415.39	-7.26	7.26
59	Male	510.18	502.68	506.43	7.5	7.5
60	Male	448.73	467.89	458.31	-19.16	19.16
61	Male	474.5	459.34	466.92	15.16	15.16
62	Male	478.43	455.81	467.12	22.62	22.62
63	Male	552.41	522.82	537.615	29.59	29.59
64	Male	527.54	510.89	519.215	16.65	16.65
65	Male	494.7	502.24	498.47	-7.54	7.54
66	Male	498.53	497.62	498.075	0.91	0.91
67	Male	468.02	472.5	470.26	-4.48	4.48
68	Male	454.31	487.35	470.83	-33.04	33.04

## Sheet: SH-HTL&FA
SH population
No. of Adult	Sex	Tibia Lengths of two hind legs（μm）		Mean of tibia Lengths（μm）	Difference value	Absolute difference（μm）
1	Female	459.9	469.82	464.86	-9.92	9.92
2	Female	581.73	571.83	576.78	9.9	9.9
3	Female	557.71	548.71	553.21	9	9
4	Female	541.06	551.91	546.485	-10.85	10.85
5	Female	590.84	577.82	584.33	13.02	13.02
6	Female	515.85	510.58	513.215	5.27	5.27
7	Female	546.71	544.97	545.84	1.74	1.74
8	Female	513.58	513.29	513.435	0.29	0.29
9	Female	491.62	489.86	490.74	1.76	1.76
10	Male	530.4	546.58	538.49	-16.18	16.18
11	Male	562.93	564.36	563.645	-1.43	1.43
12	Male	539.57	547.78	543.675	-8.21	8.21
13	Male	412.94	412.94	412.94	0	0
14	Male	412.06	436.38	424.22	-24.32	24.32
15	Male	527.08	519.67	523.375	7.41	7.41
16	Male	474.47	471.22	472.845	3.25	3.25
17	Male	470.75	451.71	461.23	19.04	19.04
18	Male	457.99	444.19	451.09	13.8	13.8
19	Male	385.06	397.96	391.51	-12.9	12.9
20	Male	463.32	478.81	471.065	-15.49	15.49
21	Male	534.14	528.85	531.495	5.29	5.29
22	Male	557.41	552.43	554.92	4.98	4.98
23	Male	453.85	456.42	455.135	-2.57	2.57
24	Male	567.1	571.88	569.49	-4.78	4.78
25	Male	440.39	443.7	442.045	-3.31	3.31
